# Supplementary material for: Indian monsoon variability on millennial-orbital timescales
Source: Sci Rep. 2016 Apr 13;6:24374. doi: 10.1038/srep24374 (PMC4829866; doi:10.1038/srep24374)
Supplement: Supplementary Data [file srep24374-s2.xls]

## Sheet: Sheet1
									BT-1
230Th dating results. The error is 2s error.
Sample	238U		232Th		230Th / 232Th		d234U*		230Th / 238U		230Th Age (yr)		230Th Age (yr)		d234UInitial**		230Th Age (yr BP)***		Depth
Number	(ppb)		(ppt)		(atomic x10-6)		(measured)		(activity)		(uncorrected)		(corrected)		(corrected)		(corrected )		(cm)
BT1-II-3	107.334	0.156728	11070.2	221.817	15.0223	0.416658	268.567	2.25769	0.0939704	0.00180735	8370.8	167.636	5989.27	1694.14	273.145	2.64155	5929.27	1694.14	1.2
BT1-II-4	421.117	0.7247	29376	589.136	34.178	0.703206	199.085	1.96304	0.144601	0.000709555	13964.7	76.9306	12269.2	1202.26	206.099	2.14914	12209.2	1202.26	1.8
BT1-3	202.506	0.276815	2657.56	53.3637	174.603	3.77892	191.226	2.1854	0.138974	0.0011382	13483.5	120.17	13164.4	255.483	198.464	2.27262	13102.4	255.483	24.6
BT1-4	283.565	0.480088	1437.14	29.0894	454.143	9.64547	194.883	2.2962	0.139596	0.000928557	13502.9	99.326	13380.2	131.753	202.382	2.38575	13318.2	131.753	31.8
BT1-5	242.658	0.427269	3118.16	62.6503	180.292	3.81214	186.189	2.3776	0.140513	0.000958025	13704.6	103.584	13390.8	244.705	193.36	2.47277	13328.8	244.705	36.6
BT1-6	250.43	0.377128	4948.79	99.2505	119.832	2.47403	191.53	1.98623	0.143622	0.000736454	13959.2	80.1576	13478.6	349.174	198.955	2.07253	13416.6	349.174	39.8
BT1-7	236.627	0.384626	5723.32	114.876	98.1699	2.12235	185.724	1.99182	0.144011	0.00118015	14073.6	125.341	13482.1	436.581	192.927	2.08267	13420.1	436.581	41.8
BT1-8	261.788	0.445849	3013.22	60.563	204.704	4.2903	186.621	2.20023	0.142903	0.000883082	13947	95.8121	13666.1	220.375	193.959	2.28992	13604.1	220.375	45.4
BT1-II-6	588.929	1.02012	17591.4	353.002	84.2333	1.71101	168.42	2.02233	0.1526	0.000548744	15211.5	65.1571	14469.6	528.737	175.439	2.12282	14409.6	528.737	49.6
BT1-9	661.86	1.16593	806.368	16.5154	2017.4	41.8428	190.078	1.79001	0.149071	0.000553908	14543	62.3005	14513.4	65.6731	198.024	1.8652	14451.4	65.6731	52.2
BT1-10	626.116	0.79732	332.535	7.42064	4643.37	104.763	189.785	1.42995	0.149572	0.000532752	14599	58.6247	14586.1	59.3155	197.76	1.4904	14524.1	59.3155	55
BT1-II-8	851.486	1.35494	11790.1	236.613	192.236	3.87733	211.063	1.95341	0.161439	0.000414439	15537.5	50.6826	15206.8	239.204	220.318	2.04449	15146.8	239.204	62
BT1-II-9	629.778	1.39617	157216	3163.33	14.9886	0.308267	208.818	2.55773	0.226938	0.00108964	22537.9	131.15	16417.8	4343.22	218.721	3.78999	16357.8	4343.22	66
BT1-II-10	649.522	0.751673	2434.31	48.8972	757.213	15.3534	198.099	1.60496	0.172121	0.000516055	16840.9	59.7511	16750.6	87.3983	207.688	1.68343	16690.6	87.3983	66.6
BT1-II-11	640.857	0.934437	3592.16	72.1327	515.935	10.4359	198.721	2.08227	0.175397	0.000496998	17176.9	61.908	17041.8	113.685	208.512	2.18589	16981.8	113.685	71.8
BT1-II-12	390.091	0.315419	1132.86	22.9271	1012.86	20.805	177.647	1.33525	0.1784	0.000643104	17840.1	73.092	17768.9	88.71	186.782	1.40469	17708.9	88.71	72.6
BT1-5	394.653	0.503852	586.127	11.8201	2018.38	40.9076	189.847	1.84294	0.181808	0.000434634	18003.1	55.8683	17967.1	61.3447	199.722	1.9391	17907.1	61.3447	77.2
BT1-8	551.374	0.581206	796.807	16.004	2088.07	42.0715	193.073	1.55802	0.183015	0.000350168	18078.3	45.6576	18043.4	51.8742	203.159	1.63968	17983.4	51.8742	78.8
BT1-13	494.194	0.61912	689.664	14.123	2178.48	45.0694	172.501	1.6036	0.184386	0.000589825	18579.8	70.4259	18545.4	74.4532	181.77	1.69019	18483.4	74.4532	88
BT1-14	484.342	0.543091	288.08	6.31294	5378.61	118.735	199.674	1.41844	0.194029	0.000561211	19144.8	65.2928	19130.4	66.0527	210.75	1.49764	19068.4	66.0527	95.6
BT1-15	504.513	0.580107	312.674	7.058	5176.23	117.857	197.916	1.41475	0.194567	0.000621413	19233.9	71.4798	19218.9	72.2354	208.947	1.49421	19156.9	72.2354	97.4
BT1-16	452.682	0.550024	855.886	17.393	1695.31	34.8306	186.784	1.57921	0.194404	0.000633511	19417.2	74.7131	19371.2	81.4157	197.279	1.66856	19309.2	81.4157	100.4
BT1-9	510.555	0.881764	6122.69	122.775	275.671	5.56843	198.217	2.37773	0.200505	0.000598342	19869	78.2739	19580.1	218.579	209.478	2.51613	19520.1	218.579	106
BT1-17	567.974	0.700645	434.016	9.28867	4285.08	92.6401	183.597	1.45147	0.198596	0.00065512	19934.1	76.8399	19915.5	77.9344	194.211	1.53598	19853.5	77.9344	107.2
BT1-18	510.009	0.845579	3352.74	67.3514	529.249	10.7384	176.798	1.69127	0.211016	0.00069613	21442.6	85.2006	21281.4	142.133	187.742	1.79753	21219.4	142.133	108.2
BT1-19	496.267	0.683946	1143.45	23.0922	1737.62	35.3575	190.082	1.79253	0.242823	0.00069135	24732.2	89.449	24676.5	97.6408	203.791	1.92263	24614.5	97.6408	111
BT1-II-13	435.808	0.540952	1603.41	32.3244	1262.99	25.6143	186.137	1.82783	0.281827	0.000714702	29366.9	100.223	29277.8	118.226	202.17	1.98641	29217.8	118.226	116.4
BT1-20	376.091	0.545214	1029.63	20.9022	2264.03	46.3748	216.246	1.75434	0.375926	0.00116143	39849	163.503	39784.8	169.527	241.94	1.9662	39722.8	169.527	116.6
BT1-21	339.752	0.386928	376.898	7.99426	5993.89	127.941	204.534	1.4283	0.403279	0.00106867	43900.5	156.36	43874.3	157.402	231.493	1.61982	43812.3	157.402	118
BT1-22	338.301	0.387103	375.621	7.96837	5989.65	127.884	204.509	1.42984	0.40335	0.00107749	43911.1	157.473	43884.8	158.509	231.471	1.62166	43822.8	158.509	118.6
BT1-23	496.916	0.596351	1489.44	105.142	2327.57	164.415	204.852	1.47928	0.423133	0.00120065	46544.4	178.702	46473.6	185.466	233.56	1.69101	46411.6	185.466	130.2
BT1-24	524.818	0.640033	1710.73	37.931	2124.8	51.4705	194.244	1.48763	0.420072	0.00413	46661.9	570.568	46584.2	572.802	221.535	1.73402	46522.2	572.802	130.4
BT1-25	495.956	1.01034	4586.57	92.1304	752.253	15.2214	195.771	1.94125	0.421932	0.00134034	46839.1	208.455	46618.9	259.569	223.298	2.22024	46556.9	259.569	133.4
BT-1-26	243.569	0.228743	13107.4	262.532	138.175	2.80151	200.223	1.58242	0.450983	0.00148133	50637.3	226.786	49357.2	932.966	230.148	1.91721	49295.2	932.966	137.2
BT-1-27	579.26	0.77488	4690.59	94.1058	926.504	18.6355	141.745	1.5283	0.455026	0.000892102	54777.2	170.531	54574.8	222.186	165.347	1.78578	54512.8	222.186	141.6
BT-1-28	629.808	0.973745	4444.82	89.1917	1081.5	21.7532	147.386	1.72673	0.462921	0.000959798	55626.2	187.934	55450.9	224.649	172.352	2.02218	55388.9	224.649	145.4
BT-1-29	1130.06	1.47483	1861.84	37.62	4644.07	94.0413	142.162	1.30746	0.464062	0.000865863	56154.7	161.857	56113.5	164.338	166.555	1.53375	56051.5	164.338	149
									BT-2.1
BT2-4	499.122	0.593758	429.409	8.7376	4741.86	96.8829	189.207	1.66962	0.247427	0.000543097	25278	74.3055	25257.1	75.7103	203.185	1.7935	25197.1	75.7103	1.065
BT2(1)-2	489.674	0.654066	375.616	8.57161	5365.45	124.577	191.055	1.66375	0.249619	0.00111961	25483.1	134.375	25464.5	134.979	205.29	1.78943	25402.5	134.979	1.945
BT2(1)-2	396.497	1.17916	659.192	13.9469	2516.48	54.8429	178.775	2.90071	0.253747	0.00152558	26268.9	192.648	26228.3	194.629	192.51	3.12535	26166.3	194.629	2.953
BT2(1)-3	483.313	0.627067	343.805	7.85014	5895.32	136.893	174.579	1.56745	0.254347	0.00112406	26447.8	137.71	26430.4	138.229	188.098	1.69043	26368.4	138.229	3.92
BT2(1)-10a	304.089	0.320538	490.009	10.0786	2683.81	55.7931	182.851	1.63744	0.262294	0.00083908	27158.3	107.348	27119.1	110.798	197.394	1.76875	27057.1	110.798	5.279
BT2(1)-5	400.406	0.466436	359.703	8.5897	4974.2	121.522	220.082	1.67249	0.27102	0.0014328	27181.9	167.664	27160.8	168.288	237.614	1.80925	27098.8	168.288	7.151
BT2(1)-8a	540.343	0.708568	158.252	3.77227	15591.2	372.857	225.058	1.6303	0.276945	0.000644693	27721.9	84.6311	27715	84.7586	243.368	1.76389	27653	84.7586	13.785
BT2(1)-7a	444.47	0.508604	408.903	8.50065	5007.46	104.678	207.957	1.43651	0.279402	0.00069139	28463.9	89.1708	28442	90.4645	225.337	1.55763	28380	90.4645	15.714
BT2(1)-6	572.049	0.706431	393.003	9.42441	6627.75	164.069	199.427	1.59012	0.276161	0.00173047	28323.8	205.948	28307.4	206.241	216.012	1.72694	28245.4	206.241	17.458
BT2(1)-5a	565.6	0.73712	313.108	6.63072	8436.96	179.642	222.367	1.60348	0.283273	0.000727166	28512.9	93.8254	28499.9	94.25	240.99	1.73895	28437.9	94.25	17.934
BT2(1)-4	329.72	0.985434	301.462	7.48355	4993.09	126.133	192.651	2.98184	0.27688	0.00153717	28596.7	198.789	28574.6	199.328	208.829	3.23439	28512.6	199.328	19.121
BT2(1)-4a	442.387	0.536718	178.251	4.13389	11596	270.402	197.066	1.40283	0.283381	0.000770143	29234	99.0216	29224.3	99.2421	214.008	1.52461	29162.3	99.2421	20.25
BT2-3	541.032	0.593283	336.214	6.88225	7500.3	154.007	184.452	1.62088	0.282687	0.000551726	29518.6	81.1533	29503.5	81.8208	200.467	1.76222	29443.5	81.8208	21.887
BT2(1)-3a	249.64	0.220547	942.981	19.006	1315.21	26.7935	218.723	1.41662	0.301313	0.000931902	30698.7	116.657	30609.8	132.362	238.457	1.547	30547.8	132.362	23.127
BT2(1)-5	483.163	2.09306	3204.29	65.1887	901.635	19.1529	212.675	4.3037	0.362663	0.0027165	38321.7	379.611	38165.6	394.307	236.861	4.80036	38103.6	394.307	24.329
BT2(1)-6	605.424	1.73717	460.996	10.7715	7730.88	184.749	195.852	2.69803	0.357027	0.00206214	38272.5	283.155	38254.2	283.383	218.179	3.01067	38192.2	283.383	25.823
BT2(1)-7	575.818	2.35566	1544.6	31.6496	2240.28	48.7657	217.38	3.83216	0.364476	0.00306458	38364.9	410.568	38302	412.58	242.194	4.27889	38240	412.58	27.467
BT2(1)-2a	626.646	0.669856	152.645	3.68024	25307.2	612.458	238.229	1.24482	0.373886	0.000880644	38720.6	118.443	38715	118.501	265.732	1.39137	38653	118.501	28.188
BT2-2	490.235	0.524402	1681.64	33.7477	1759.98	35.4763	201.838	1.47433	0.36616	0.000795237	39195.2	117.696	39113.7	130.9	225.394	1.64849	39053.7	130.9	29.409
BT2(1)-8	328.887	1.59953	7244.57	147.559	293.324	6.44895	208.87	4.73338	0.391876	0.00376152	42207.9	531.763	41687.6	643.125	234.946	5.34137	41625.6	643.125	30.192
BT2(1)-1a	313.509	0.315368	784.559	15.9957	2720.33	56.1394	243.286	1.4579	0.412888	0.00138303	43389.2	187.556	43332.1	191.736	274.931	1.65424	43270.1	191.736	30.864
BT2-1	461.099	0.554926	456.976	9.24851	6655.17	135.018	204.705	1.62429	0.400031	0.000742213	43463.3	123.113	43439.8	124.167	231.403	1.83792	43379.8	124.167	33.682
BT2(1)-9	416.3	1.87294	690.679	14.7109	3994.17	89.9838	203.947	3.92778	0.401912	0.00346002	43746.8	492.751	43707.5	493.276	230.72	4.45499	43645.5	493.276	34.683
BT2(5)-2	310.159	0.953008	342.379	8.66173	6017.7	155.342	206.383	2.92226	0.402892	0.00240988	43763.5	345.778	43737.4	346.178	233.496	3.31401	43675.4	346.178	35
									BT-2.2
BT2(5)-2	357.287	0.460786	648.308	13.4312	3652.78	77.0332	203.201	1.69168	0.401997	0.00166707	43792.7	234.41	43749.7	236.252	229.903	1.92011	43687.7	236.252	1.35
BT2(5)-3	388.538	0.603095	1939.83	39.1062	1326.75	27.0016	194.965	2.11163	0.401749	0.00128234	44145.6	198.611	44026.5	215.379	220.758	2.39475	43964.5	215.379	1.65
BT2(5)-3	405.887	0.500239	1072.92	21.7815	2518.67	51.9558	165.487	1.49375	0.403803	0.00155917	45874	230.835	45809.2	235.16	188.325	1.70448	45747.2	235.16	3.35
BT2(5)-5	490.457	0.803271	1583.98	31.9496	2131.9	43.3108	182.679	2.11094	0.417591	0.00122165	46911.7	201.487	46833.8	208.608	208.492	2.41234	46771.8	208.608	4.8
BT2(5)-7	604.215	1.03045	1358.62	27.8423	3171.02	65.6146	214.793	2.12418	0.432455	0.00144083	47305	222.396	47252.4	225.31	245.433	2.43221	47190.4	225.31	7.5
BT2(5)-3	432.36	1.09395	2013.96	40.984	1569.25	32.7437	238.544	2.5753	0.443335	0.00233153	47567	334.633	47460.4	342.545	272.732	2.95617	47398.4	342.545	8.85
BT2(5)-4	471.457	1.3631	1112.87	23.1288	3056.51	64.8893	219.953	2.86822	0.437584	0.00227886	47735.4	340.552	47680.5	342.498	251.632	3.29033	47618.5	342.498	10.15
BT2(5)-8	408.398	0.566973	382.319	8.71463	7626.72	175.587	196.376	2.08114	0.433026	0.00152441	48336.5	238.356	48314.2	238.809	225.062	2.38997	48252.2	238.809	10.65
BT2(5)-9	621.677	1.09899	588.788	12.5312	7919.34	169.473	146.325	2.09238	0.454902	0.00129574	54459.5	240.715	54435.9	241.208	170.622	2.44258	54373.9	241.208	13
BT2(5)-11	638.018	1.31643	761.059	15.6723	6274.06	130.34	142.207	2.30867	0.453909	0.00155742	54574.4	283.603	54544.6	284.257	165.871	2.69614	54482.6	284.257	13.15
BT2(5)-10	650.19	1.11759	233.251	6.40633	20944.1	577.245	146.073	2.0346	0.455702	0.0013069	54598.7	240.563	54589.7	240.625	170.402	2.3763	54527.7	240.625	13.25
BT2(5)-12	885.679	2.02386	1592.4	32.2478	4222.48	86.0912	140.631	2.25918	0.460446	0.00151457	55693.1	280.82	55648.1	282.403	164.545	2.6466	55586.1	282.403	15.55
BT2(5)-13	834.737	1.73515	2449.14	49.3977	2617.74	53.2232	146.971	2.18866	0.465829	0.00153749	56105.5	281.039	56032.6	285.402	172.15	2.56736	55970.6	285.402	17.25
BT2(5)	892.493	1.60994	3750.85	75.3755	1827.53	36.9169	143.02	2.0993	0.465825	0.00127419	56372.4	245.414	56267.6	255.938	167.633	2.46355	56205.6	255.938	18.4
BT2(6)1	972.924	2.07497	2097.7	42.2657	3589.57	72.7065	147.566	2.03577	0.469399	0.00139599	56621.8	258.479	56568.3	260.998	173.108	2.39154	56506.3	260.998	18.4
BT2(5)-6	922.961	1.91324	2196.35	44.3065	3238.25	66.5996	142.756	1.92584	0.467371	0.00210772	56632.9	356.235	56573.5	358.43	167.468	2.26555	56511.5	358.43	19.15
BT2(5)-7	397.139	1.23394	8881.25	178.86	342.79	7.10209	120.212	2.84896	0.464938	0.00268378	57828.2	481.64	57256.5	625.891	141.293	3.35786	57194.5	625.891	22.01
BT2(6) 2b	1042.82	2.0953	4780.69	96.0674	1703.22	34.379	130.455	2.18726	0.473574	0.00131012	58487.1	264.361	58371.3	276.213	153.816	2.58173	58309.3	276.213	22.78
									BT-2.3
BT2(6)2	1003.39	2.20834	6943.47	139.581	1126.75	22.7873	124.485	2.04732	0.472897	0.00147592	58812.4	283.683	58636.6	308.94	146.886	2.41914	58574.6	308.94	1.18
BT2(6)3b	1630.83	3.62381	80.8761	3.97238	165331	8123.97	163.14	2.21418	0.497276	0.00131461	59912.1	262.633	59910.8	262.638	193.192	2.62595	59848.8	262.638	2.18
BT2(6) 4b	1326.29	2.86809	852.919	17.4495	12810.4	262.859	166.334	2.16368	0.499649	0.00133684	60056.3	262.922	60040.6	263.087	197.046	2.56735	59978.6	263.087	3.34
BT2(6)6b	1144.32	2.17222	821.133	16.8426	11531.4	237.336	165.778	2.07413	0.501861	0.00127872	60447	253.163	60429.4	253.394	196.603	2.46381	60367.4	253.394	6.46
BT2(6)4	1765.76	3.88651	1561.17	31.5902	9464.91	192.567	175.966	2.21277	0.507539	0.00154979	60602.2	291.841	60580.8	292.129	208.774	2.63096	60518.8	292.129	7.66
BT2(6)7b	911.148	1.67998	759.827	15.5545	10149.9	208.77	171.334	2.08648	0.513362	0.00139674	61866.5	272.434	61846.3	272.725	204.006	2.48931	61784.3	272.725	8.98
BT2(6)5	1014.76	2.52282	2221.42	44.8575	3864.72	78.4148	156.895	2.33552	0.513123	0.00163044	62930.6	322.693	62876.8	324.63	187.358	2.79426	62814.8	324.63	10.7
BT2(6)8b	916.475	1.73359	2734.67	55.0065	2856.6	57.687	161.33	2.18103	0.516973	0.00134751	63214.2	277.983	63141.3	282.38	192.798	2.61096	63079.3	282.38	10.86
BT2(6)9a	794.536	1.2798	2664.65	53.5802	2654.25	53.5911	194.727	2.05641	0.539886	0.00131545	64319.6	263.084	64240.4	268.653	233.432	2.47149	64178.4	268.653	11.16
BT2(6)6	664.361	1.23858	4253.64	85.4596	1386.94	28.0506	171.569	2.08819	0.538579	0.00160397	65947.4	315.55	65792.8	333.253	206.573	2.52173	65730.8	333.253	12.75
BT2(6)10b	405.99	0.566906	3360.69	67.4585	1245.82	25.1439	298.819	2.254	0.625464	0.00157875	69524.9	296.567	69348	321.178	363.414	2.76096	69286	321.178	13.05
BT2(6)14b	554.531	0.883975	289.523	6.48612	24112	542.893	184.146	2.08491	0.763527	0.00210525	108695	611.059	108683	611.057	250.245	2.86595	108621	611.057	16.15
BT2(6) 10	460.473	1.21552	289.101	7.17071	19928.9	497.181	166.118	2.33477	0.75886	0.00285381	110717	815.18	110702	815.205	227.035	3.23342	110640	815.205	17.9
BT2(6)15b	435.052	0.747585	973.833	19.7235	5634.63	114.76	172.124	1.9731	0.764967	0.00210324	111138	623.746	111085	624.502	235.499	2.73129	111023	624.502	18.05
BT2(6)-1	342.637	0.311209	261.536	11.4612	17015.4	747.784	198.031	1.42809	0.787726	0.00270043	112049	694.222	112031	694.264	271.669	2.03015	111969	694.264	19.5
BT2(6) 11	340.576	0.875487	2844.2	57.2737	1572.86	31.9	200.086	2.7331	0.796655	0.00281017	113836	841.783	113645	850.658	275.74	3.82424	113583	850.658	19.59
BT2(6)-"1a"	68.3518	0.0805338	22011.6	440.992	49.9579	1.0616	335.868	2.86047	0.975753	0.00700638	131632	1811.55	125120	4933.56	478.097	7.80326	125058	4933.56	20.01
BT2(6)-1	88.086	0.0857312	22802.2	456.792	62.863	1.4329	339.487	2.60955	0.986958	0.0107752	133663	2730.93	128491	4506.9	487.869	7.25084	128429	4506.9	20.09
BT2(6)-3	236.445	0.219482	666.557	16.1066	4864.54	119.063	167.452	1.55569	0.831731	0.00332926	129820	1028.42	129754	1028.92	241.5	2.35066	129692	1028.92	20.21
BT2(6) 6	387.744	0.342846	317.711	9.61557	16845.2	511.307	171.241	1.40775	0.837137	0.00207184	130493	684.793	130474	684.842	247.467	2.08985	130412	684.842	20.31
BT2(6)16b	238.708	0.34425	1850.77	37.2382	1837.57	37.4092	199.452	2.15884	0.864101	0.0029549	131621	973.628	131446	979.791	289.028	3.22886	131384	979.791	20.41
BT2(6)-5	168.467	0.176854	187.843	7.9564	13361.8	567.951	232.879	1.64203	0.903604	0.00334834	134982	1014.02	134957	1014.05	340.828	2.59357	134895	1014.05	20.51
BT2(6)-4	152.134	0.140723	566.068	13.4771	4026.48	97.3261	235.374	1.59222	0.908662	0.00388497	135819	1156.48	135739	1157.12	345.239	2.5933	135677	1157.12	20.61
BT2(6) 12	267.637	0.334966	51.4081	2.46473	75480.1	3624.83	175.963	1.97833	0.87933	0.00266321	142085	1003.84	142080	1003.84	262.757	3.04649	142018	1003.84	21.21
BT2(6)-2	166.224	0.176331	367.051	7.95563	6504.31	143.784	164.001	1.88039	0.8711	0.00389753	142743	1368.3	142692	1368.16	245.318	2.96796	142630	1368.16	21.25
BT2(6)-3	174.262	0.190667	-3461.74	-69.3857	-716.921	-14.5456	135.894	2.13166	0.86377	0.00287652	148546	1212.7	149024	1264.71	206.941	3.32908	148962	1264.71	22.1
BT2(6)-4	137.578	0.130818	1306.81	26.7963	1562.77	33.0093	135.956	1.79794	0.900307	0.00464258	162198	1960.05	161970	1962.68	214.738	3.07885	161908	1962.68	23.3
BT2(6) 14	144.254	0.195906	14917.2	298.994	145.679	2.9848	133.307	2.27083	0.913678	0.0040749	168687	1944.28	166179	2599.2	213.071	3.95181	166117	2599.2	23.51
BT2(6)-5	111.022	0.117994	1222.26	24.7896	1401.08	29.2283	152.009	2.04377	0.935509	0.00467428	170376	2115.11	170118	2118.05	245.679	3.61494	170056	2118.05	23.96
BT2(6)18b	769.286	1.37289	996.877	20.2316	11515.9	234.553	102.232	1.96985	0.905081	0.0022429	178275	1414.96	178243	1414.7	169.061	3.32673	178181	1414.7	25.71
BT2-10	880.208	0.858743	353.505	7.21618	36968.5	755.215	95.4337	1.57605	0.900487	0.00113212	179275	934.232	179264	934.161	158.274	2.64692	179204	934.161	27.48
									BT-2.4
BT2(4)-6	815.063	0.984994	317.55	6.99137	38628.1	851.636	105.862	1.36411	0.912765	0.00152818	180259	985.269	180249	985.227	176.057	2.32084	180187	985.227	2.4
BT2(4)-8	699.759	0.876503	346.066	7.55472	30591.5	669.161	109.571	1.53014	0.917582	0.00171255	180822	1105.05	180809	1104.99	182.514	2.61155	180747	1104.99	4.68
BT2(4)-10	377.761	0.366464	1256.15	25.5653	4539.36	92.9315	103.508	1.55623	0.915488	0.00221432	182735	1340.26	182652	1340.49	173.314	2.68697	182590	1340.49	7.08
BT2-9	464.815	0.426487	768.812	15.4643	9068.78	182.652	96.0442	1.65992	0.909751	0.00125271	183574	1047.53	183532	1047.48	161.216	2.82674	183472	1047.48	12.6
BT2(4)-13	338.418	0.327769	614.943	12.7701	8339.93	173.774	101.407	1.59315	0.919132	0.00180432	185624	1229.51	185578	1229.41	171.204	2.7545	185516	1229.41	13.32
BT2(4)-16	415.386	0.496531	583.133	12.2025	10933.2	229.659	112.815	1.74152	0.930889	0.00203484	185799	1348.32	185764	1348.13	190.564	3.02976	185702	1348.13	15.48
BT2(4)-19	288.987	0.462487	246.039	5.98524	19489.5	476.053	188.146	1.81397	1.00638	0.00274166	185855	1495.84	185836	1495.78	317.874	3.34562	185774	1495.78	20.88
BT2-8	202.51	0.937156	1258.78	25.2564	2669.9	54.0295	178.687	12.6764	1.00654	0.00535921	190373	6672.71	190234	6663.36	305.665	22.436	190174	6663.36	24.88
									BT-2.5
BT2(7)-1	402.723	0.42413	414.542	9.78814	15936.1	377.8	108.028	1.57291	0.994898	0.0023569	227362	2130.66	227336	2130.35	205.192	3.23235	227274	2130.35	0.3
BT2(8)-1	406.339	0.559646	701.589	14.2146	9279.63	188.715	83.4546	1.58869	0.971761	0.00216868	230414	2174.18	230370	2173.55	159.88	3.19769	230308	2173.55	2.7
BT2(8)-2	261.176	0.299959	642.392	12.9633	6876.25	139.15	131.792	1.54649	1.02578	0.0019472	230675	1874.4	230617	1873.86	252.659	3.25199	230555	1873.86	7.9
BT2(8)-3	270.709	0.295595	431.606	8.89136	10795.8	223.009	146.606	1.59302	1.04394	0.00195806	231888	1884.23	231851	1883.84	282.038	3.41183	231789	1883.84	12.6
									BT-4
BIT4-1	518.058	0.635361	193.86	4.09224	46603.4	985.228	118.161	1.72003	1.0577	0.00178058	271913	2851.36	271904	2851.16	254.52	4.23344	271844	2851.16	4
BT4-5	382.614	0.375763	157.168	3.7267	43499.3	1032.97	139.302	1.52978	1.08372	0.00175956	272852	2590.31	272842	2590.16	300.853	3.96901	272780	2590.16	9.5
BT4-6	416.937	0.417674	273.199	5.80931	26930.9	573.691	123.627	1.47566	1.07027	0.00173722	278432	2732.24	278416	2731.94	271.231	3.8543	278354	2731.94	16
BT4-8	107.879	0.0809497	116.598	2.9632	18159.5	463.193	219.71	1.68601	1.1904	0.00274138	283283	3358.73	283261	3358.27	488.671	5.95968	283199	3358.27	29.5
BIT4-3	218.812	0.197267	103.821	2.32452	40106.3	898.873	189.153	1.6174	1.15415	0.0015597	283889	2589.02	283878	2588.85	421.439	4.74012	283818	2588.85	31.7
									BT-5
BT5-7a	164.885	0.293891	2074.83	41.8772	345.38	7.50936	143.157	2.57497	0.263594	0.00218209	28423	277.72	28105.5	356.334	154.974	2.79187	28043.5	356.334	13.43
BT5-8a	398.638	0.403919	703.318	14.7311	2542.15	53.8707	146.133	1.42489	0.272025	0.000917759	29370.2	121.01	29325.9	124.93	158.741	1.54885	29263.9	124.93	13.3
BT(5)-9	519.874	0.600307	525.741	11.1431	5607.26	119.563	149.083	1.41332	0.343921	0.000894924	38467.5	132.831	38442.2	133.976	166.166	1.57652	38380.2	133.976	12.74
BT(5)-10	380.99	0.385229	232.665	6.72393	9406.86	273.709	145.719	1.52915	0.348415	0.00122963	39210.4	177.689	39195	177.988	162.762	1.70996	39133	177.988	12.36
BT(5)-11	298.24	1.55382	331.043	7.81261	5669.66	138.245	149.073	4.42623	0.38169	0.00307028	43607.5	478.5	43579.9	478.73	168.582	5.01065	43517.9	478.73	11.81
BT(5)-12	498.814	2.55532	1211.38	25.2172	2740.73	58.9376	147.046	4.04606	0.403686	0.00300234	46818.8	481.627	46758.2	483.051	167.788	4.62244	46696.2	483.051	11.32
BT(5)-13	213.404	0.750332	1378	28.3423	1196.92	25.5151	148.956	3.20317	0.468755	0.00309983	56427	529.313	56266.8	540.216	174.59	3.76382	56204.8	540.216	10.74
BT(5)-14	1031.21	5.30276	184.01	6.22583	44525.4	1529.85	131.24	4.84951	0.481877	0.00380127	59778.1	718.2	59773.5	718.198	155.355	5.74922	59711.5	718.198	9.99
BT(5)-15	660.641	2.93878	287.455	7.7762	18529	511.926	126.731	3.76991	0.48898	0.00350205	61290.8	651.268	61279.7	651.267	150.657	4.49017	61217.7	651.267	9.08
BT(5)-16	1016.16	3.01478	617.277	13.4574	13801.4	306.51	113.668	2.51733	0.508482	0.00262891	65686.6	509.239	65671	509.273	136.813	3.03627	65609	509.273	8.33
BT(5)-17	246.532	1.28263	33987.4	690.455	74.0814	1.57117	114.025	4.20404	0.619425	0.00496087	86963.3	1181.12	83401.9	2762.33	144.284	5.43728	83339.9	2762.33	7.66
BT(5)-18	821.015	2.34914	1147.13	23.5531	7242.65	152.455	102.003	2.46257	0.613751	0.00334455	87326.5	788.758	87290.4	788.864	130.496	3.16382	87228.4	788.864	6.33
BT(5)-19	223.445	0.580155	1512.01	30.6643	1535.41	32.1138	95.3161	2.34834	0.630148	0.00361405	91855.9	881.713	91680.4	888.776	123.461	3.05748	91618.4	888.776	5.98
BT(5)-20	565.916	1.66639	706.382	15.1666	8348.06	184.181	86.4297	2.40101	0.631986	0.00370839	93579	929.585	93546.2	929.593	112.542	3.14031	93484.2	929.593	4.92
BT(5)-21	890.589	2.51044	2133.98	43.1247	4614.78	94.8056	55.33	2.18537	0.670653	0.00311738	108661	959.291	108596	959.689	75.1721	2.97604	108534	959.689	4.2
BT(5)-22	1427.24	7.73737	1729.47	35.7662	9237.07	197.245	63.9741	4.24105	0.678868	0.00515584	109204	1637.81	109171	1637.37	87.0572	5.78531	109109	1637.37	3.32
BT(5)-1a	938.061	4.38114	1397.88	28.7678	7626.68	163.263	69.7535	3.69491	0.689301	0.005183	110913	1608.58	110874	1608.15	95.3791	5.07084	110812	1608.15	3.01
BT(5)-24	680.927	1.5787	1299.95	26.667	5947.38	124.591	66.2867	1.92894	0.688628	0.00333154	111429	1005.14	111377	1005.28	90.7676	2.65386	111315	1005.28	2.63
BT(5)-3a	783.604	4.70996	686.814	15.0646	13000	303.534	68.9298	4.87194	0.691065	0.00691664	111567	2157.86	111544	2157.5	94.4312	6.6991	111482	2157.5	2.16
BT(5)-26	938.022	2.65491	720.725	15.2053	14787.2	317.482	62.1331	2.22448	0.689091	0.00336732	112411	1054.93	112391	1054.83	85.3237	3.06529	112329	1054.83	1.94
BT(5)-4a	897.999	5.45555	692.452	15.4092	14799.3	344.801	63.2868	4.37336	0.692133	0.00636268	113030	2018.92	113009	2018.65	87.0597	6.03658	112947	2018.65	1.79
BT(5)-28	210.897	0.565729	2224.78	44.902	1248.42	25.7919	195.333	2.30851	0.798753	0.00412469	115218	1104.44	114976	1114.99	270.203	3.30461	114914	1114.99	0.9
BT5-3	450.858	0.431674	7815.63	156.499	721.023	14.4547	76.4828	1.43085	0.758067	0.00103493	129855	502.403	129399	594.392	110.194	2.06978	129339	594.392	0.47
BT2(6) 6	387.744	0.342846	317.711	9.61557	16845.2	511.307	171.241	1.40775	0.837137	0.00207184	130493	684.793	130474	684.842	247.467	2.08985	130412	684.842	0.29
									BT-6
BT(6)-4	175.344	0.194656	3262.8	65.4783	869.751	17.6521	126.658	1.98465	0.981587	0.00316729	205593	2223.46	205150	2236.28	225.977	3.81737	205088	2236.28	0.7
BT6_3	322.09	0.382957	328.864	6.64513	16542.6	334.826	137.738	1.3537	1.02442	0.00170893	225115	1545.12	225091	1544.89	259.973	2.79516	225029	1544.89	2
BT(6)-5	414.944	0.561575	213.149	6.31397	31502	936.379	91.1274	1.50563	0.981448	0.00275675	231317	2497.07	231304	2496.95	175.039	3.14416	231242	2496.95	4.7
									BT-8
BT8-2	36.6301	0.086669	1225.87	24.626	11.231	0.98113	473.55	5.40703	0.022796	0.00193882	1698.81	145.64	1036.73	490.345	474.937	5.46255	976.727	490.345	0.3
BT8-1	26.2223	0.0595079	2574.39	51.8613	7.5107	0.609834	466.706	3.17996	0.0447216	0.00351911	3371.49	269.135	1410.3	1413.73	468.567	3.69968	1348.3	1413.73	1.2
BT8-2	27.4808	0.0531793	990.858	19.9712	13.4995	1.28822	473.918	2.52917	0.0295213	0.00275418	2204.03	207.542	1491.02	545.087	475.916	2.64324	1429.02	545.087	4.5
BT8-3	30.5079	0.061932	910.619	18.3665	16.722	1.37538	439.851	2.73103	0.0302723	0.00241466	2314.75	186.474	1710.87	465.818	441.979	2.80508	1648.87	465.818	7.4
BT8-4	29.4126	0.0604402	999.234	20.2124	17.6653	1.94161	446.468	2.88538	0.0363989	0.003933	2775.73	303.458	2091.57	570.435	449.111	2.99115	2029.57	570.435	9.5
BT8-1	49.5916	0.0962651	5075.08	101.711	11.29	0.617853	365.253	4.79985	0.0700749	0.00357108	5733.06	300.04	3537.46	1582.25	368.917	5.12023	3477.46	1582.25	18
									BT9
BT(9)-3	52.3341	0.0541066	2155.93	43.2764	423.063	8.65796	143.87	1.98622	1.05703	0.00435107	244062	3897.6	243125	3921.7	285.723	5.05617	243063	3921.7	7.9
BT(9)-6	296.955	0.264647	312.627	7.45606	15974.5	382.169	106.458	1.53033	1.01999	0.00212105	248820	2420.56	248794	2420.17	214.833	3.41915	248732	2420.17	14.6
BT(9)-8	271.57	0.25756	189.29	4.72742	24201.2	606.092	102.163	1.4806	1.0231	0.00213954	256159	2589.89	256142	2589.62	210.486	3.41646	256080	2589.62	17.2
BT(9)-9	280.95	0.231612	97.6287	4.99815	48758.7	2499.55	103.909	1.46027	1.02763	0.00284165	258537	3181.57	258527	3181.44	215.529	3.59447	258465	3181.44	17.8
BT(9)-10	296.47	0.272312	275.308	6.68231	18233.4	444.475	100.552	1.55406	1.02692	0.00250364	261678	3072.54	261655	3072.06	210.415	3.72889	261593	3072.06	20.7
BT(9)-12	359.196	0.3578	151.226	4.43003	39985.1	1174.7	94.1982	1.52175	1.021	0.00248705	263207	3114.5	263196	3114.31	197.978	3.64112	263134	3114.31	23.6
BT(9)-13	363.665	0.363373	107.711	3.93466	56662.6	2073.31	91.6449	1.53094	1.01786	0.00237024	263059	3034.79	263051	3034.69	192.533	3.61446	262989	3034.69	31.7
	*δ234U = ([234U/238U]activity – 1)x1000. ** δ234Uinitial was calculated based on 230Th age (T), i.e., δ234Uinitial = δ234Umeasured x el234xT.
	Corrected 230Th ages assume the initial 230Th/232Th atomic ratio of 4.4 ±2.2 x10-6. Those are the values for a material at secular
	equilibrium, with the bulk earth 232Th/238U value of 3.8. The errors are arbitrarily assumed to be 50%.
	***B.P. stands for “Before Present” where the “Present” is defined as the year 1950 A.D.
