# Supplementary material for: Indian monsoon variability on millennial-orbital timescales
Source: Sci Rep. 2016 Apr 13;6:24374. doi: 10.1038/srep24374 (PMC4829866; doi:10.1038/srep24374)
Supplement: Supplementary Data [file srep24374-s3.xls]

## Sheet: BT_1
BT-1
BT_1 (ka, BP.)	δ18O	Depth (cm.)	δ13C		Age Depth (cm)	Age BT-1	Error
12.2092	-9.448	1.8	-7.753		1.8	12209	1202
12.2181	-5.478	2	-0.975		19.2	12984	372
12.227	-8.481	2.2	-5.899		24.6	13102	255
12.2359	-7.168	2.4	-4.61		31.8	13318	132
12.2448	-6.479	2.6	-2.129		36.6	13329	245
12.2537	-7.303	2.8	-5.359		39.8	13417	349
12.2627	-6.873	3	-5.991		41.8	13420	437
12.2716	-6.713	3.2	-7.222		45.4	13604	220
12.2805	-4.457	3.4	-5.619		49.6	14410	529
12.2894	-4.743	3.6	-5.855		52.2	14451	66
12.2983	-4.585	3.8	-6.751		55	14524	59
12.3072	-4.433	4	-7.876		62	15147	239
12.3161	-4.349	4.2	-7.891		66.6	16691	87
12.325	-4.415	4.4	-8.4		71.8	16982	114
12.3339	-4.446	4.6	-6.786		72.6	17709	89
12.3428	-4.287	4.8	-7.583		77.2	17907	61
12.3518	-5.248	5	-8.44		78.8	17983	52
12.3607	-5.754	5.2	-8.567		88	18483	74
12.3696	-5.288	5.4	-8.378		95.6	19068	66
12.3785	-5.004	5.6	-8.048		97.4	19157	72
12.3874	-4.672	5.8	-7.719		100.4	19309	81
12.3963	-5.468	6	-8.773		106	19520	219
12.4052	-4.649	6.2	-7.272		107.2	19853	78
12.4141	-5.302	6.4	-8.274		108.2	21219	142
12.423	-5.547	6.6	-8.612		111	24614	98
12.4319	-4.964	6.8	-7.858		116.4	29218	118
12.4409	-5.83	7	-8.382		116.6	39723	170
12.4498	-4.744	7.2	-8.014		118	43812	157
12.4587	-5.109	7.4	-8.479		118.6	43823	159
12.4676	-4.804	7.6	-7.71		119	43823	159
12.4765	-4.981	7.8	-8.814		130.2	46412	185
12.4854	-4.732	8	-7.966		130.4	46522	573
12.4943	-4.775	8.2	-8.477		133.4	46557	260
12.5032	-4.585	8.4	-8.076		137.2	49295	933
12.5121	-4.786	8.6	-8.718		141.6	54513	222
12.521	-4.931	8.8	-9.155		145.4	55389	225
12.53	-5.199	9	-8.19		149	56052	164
12.5389	-4.823	9.2	-7.479
12.5478	-4.311	9.4	-7.059
12.5567	-5.24	9.6	-8.524
12.5656	-4.562	9.8	-8.318
12.5745	-4.001	10	-7.547
12.5834	-4.264	10.2	-8.007
12.5923	-4.643	10.4	-8.627
12.6012	-4.479	10.6	-8.207
12.6102	-4.877	10.8	-8.475
12.6191	-4.661	11	-9.149
12.628	-4.619	11.2	-8.945
12.6369	-4.629	11.4	-8.917
12.6458	-4.545	11.6	-8.983
12.6547	-4.812	11.8	-9.171
12.6636	-4.685	12	-8.883
12.6725	-4.432	12.2	-8.274
12.6814	-4.7	12.4	-7.85
12.6903	-4.694	12.6	-8.804
12.6993	-4.205	12.8	-8.303
12.7082	-4.344	13	-8.714
12.7171	-4.007	13.2	-7.729
12.726	-3.963	13.4	-6.692
12.7349	-4.371	13.6	-8.374
12.7438	-5.31	13.8	-7.527
12.7527	-6.574	14	-8.008
12.7616	-6.43	14.2	-8.072
12.7705	-7.096	14.4	-9.009
12.7794	-7.047	14.6	-8.928
12.7884	-6.907	14.8	-8.637
12.7973	-6.385	15	-8.531
12.8062	-6.731	15.2	-8.884
12.8151	-6.826	15.4	-8.744
12.824	-6.877	15.6	-7.836
12.8329	-7.636	15.8	-8.321
12.8418	-7.099	16	-8.166
12.8507	-7.002	16.2	-8.37
12.8596	-7.72	16.4	-9.312
12.8685	-7.952	16.6	-9.055
12.8775	-8.401	16.8	-9.213
12.8864	-8.676	17	-9.432
12.8953	-8.981	17.2	-9.375
12.9042	-8.858	17.4	-8.958
12.9131	-9.037	17.6	-9.772
12.922	-8.422	17.8	-9.009
12.9309	-8.336	18	-9.592
12.9398	-8.546	18.2	-9.769
12.9487	-8.315	18.4	-9.348
12.9576	-8.365	18.6	-10.139
12.9666	-8.374	18.8	-9.462
12.9755	-8.618	19	-10.48
12.9844	-8.254	19.2	-10.363
12.9891	-8.389	19.4	-10.412
12.9934	-8.318	19.6	-9.81
12.9978	-7.848	19.8	-9.751
13.0022	-8.017	20	-9.99
13.0066	-8	20.2	-10.053
13.0109	-7.503	20.4	-9.384
13.0153	-8.501	20.6	-9.696
13.0197	-7.723	20.8	-9.455
13.024	-8.707	21	-10.224
13.0284	-7.717	21.2	-9.686
13.0328	-8.185	21.4	-10.209
13.0372	-8.086	21.6	-10.2
13.0415	-8.067	21.8	-10.144
13.0459	-7.967	22	-9.872
13.0503	-8.12	22.2	-9.746
13.0546	-7.083	22.4	-9.49
13.059	-8.025	22.6	-9.49
13.0634	-6.971	22.8	-8.976
13.0678	-7.892	23	-9.643
13.0721	-7.699	23.2	-9.15
13.0765	-7.546	23.4	-9.209
13.0809	-6.967	23.6	-9.28
13.0852	-7.164	23.8	-9.69
13.0896	-7.09	24	-9.542
13.094	-6.411	24.2	-9.454
13.0984	-6.789	24.4	-9.977
13.1027	-7.198	24.6	-10.05
13.1081	-7.127	24.8	-10.028
13.1141	-7.301	25	-10.123
13.1201	-7.375	25.2	-10.25
13.1261	-7.679	25.4	-10.301
13.1321	-7.024	25.6	-9.99
13.1381	-7.175	25.8	-9.672
13.1441	-7.421	26	-9.969
13.1501	-8.188	26.2	-10.471
13.1561	-7.962	26.4	-10.208
13.1621	-7.134	26.6	-10.144
13.1681	-6.859	26.8	-9.939
13.1741	-6.434	27	-9.668
13.18	-7.03	27.2	-10.05
13.186	-6.728	27.4	-9.66
13.192	-6.67	27.6	-10.086
13.198	-6.661	27.8	-10.083
13.204	-6.974	28	-10.129
13.21	-6.912	28.2	-9.588
13.216	-6.563	28.4	-9.137
13.222	-7.315	28.6	-9.811
13.228	-7.628	28.8	-10.019
13.234	-6.575	29	-9.395
13.24	-6.799	29.2	-9.744
13.246	-6.874	29.4	-9.721
13.252	-7.063	29.6	-9.748
13.258	-6.965	29.8	-9.722
13.264	-6.598	30	-9.675
13.2699	-6.705	30.2	-9.634
13.2759	-7.606	30.4	-9.972
13.2819	-7.23	30.6	-9.903
13.2879	-7.076	30.8	-9.549
13.2939	-6.297	31	-9.109
13.2999	-6.233	31.2	-9.313
13.3059	-5.901	31.4	-9.134
13.3119	-5.659	31.6	-8.695
13.3179	-5.897	31.8	-9.132
13.3189	-6.177	32	-9.243
13.3194	-5.995	32.2	-8.722
13.3198	-5.238	32.4	-8.279
13.3202	-6.381	32.6	-8.718
13.3207	-6.969	32.8	-9.242
13.3211	-6.86	33	-8.721
13.3216	-6.781	33.2	-8.599
13.322	-7.15	33.4	-8.755
13.3225	-7.498	33.6	-9.383
13.3229	-7.222	33.8	-8.468
13.3234	-7.698	34	-9.033
13.3238	-7.557	34.2	-9.191
13.3242	-7.024	34.4	-8.94
13.3247	-7.2	34.6	-8.882
13.3251	-6.914	34.8	-8.692
13.3256	-6.287	35	-8.484
13.326	-6.664	35.2	-8.729
13.3265	-6.9	35.4	-8.666
13.3269	-6.984	35.6	-9.048
13.3273	-6.93	35.8	-8.794
13.3278	-6.805	36	-8.357
13.3282	-6.453	36.2	-8.491
13.3287	-6.484	36.4	-8.73
13.3291	-6.308	36.6	-8.769
13.3344	-6.353	36.8	-9.055
13.3399	-5.687	37	-6.796
13.3454	-7.011	37.2	-8.696
13.3509	-5.884	37.4	-7.681
13.3564	-6.371	37.6	-8.609
13.3619	-6.081	37.8	-8.852
13.3673	-5.959	38	-8.613
13.3728	-6.263	38.2	-9.142
13.3783	-6.183	38.4	-8.222
13.3838	-6.044	38.6	-8.316
13.3893	-5.794	38.8	-8.4
13.3948	-5.951	39	-8.496
13.4003	-5.73	39.2	-8.24
13.4057	-6.144	39.4	-8.353
13.4112	-6.646	39.6	-8.223
13.4167	-6.816	39.8	-8.789
13.4174	-6.471	40	-8.422
13.4178	-6.795	40.2	-8.695
13.4181	-7.143	40.4	-8.226
13.4185	-6.109	40.6	-7.314
13.4188	-6.259	40.8	-7.603
13.4192	-6.864	41	-8.513
13.4195	-6.67	41.2	-7.21
13.4199	-6.537	41.4	-7.472
13.4202	-6.355	41.6	-7.616
13.4206	-6.426	41.8	-7.385
13.4305	-6.569	42	-7.461
13.4407	-6.56	42.2	-7.201
13.4509	-6.396	42.4	-7.296
13.4611	-6.518	42.6	-7.128
13.4714	-6.981	42.8	-8.433
13.4816	-6.4	43	-7.644
13.4918	-7.077	43.2	-8.367
13.502	-7.471	43.4	-8.065
13.5123	-8.18	43.6	-8.23
13.5225	-7.602	43.8	-7.842
13.5327	-6.862	44	-6.716
13.5429	-7.786	44.2	-6.683
13.5532	-7.271	44.4	-7.967
13.5634	-6.723	44.6	-7.553
13.5736	-6.938	44.8	-7.387
13.5838	-7.332	45	-7.273
13.5941	-6.987	45.2	-6.907
13.6043	-6.371	45.4	-7.561
13.6425	-6.299	45.6	-7.753
13.6808	-6.383	45.8	-7.248
13.7192	-6.852	46	-7.296
13.7575	-6.905	46.2	-7.202
13.7959	-7.124	46.4	-7.193
13.8342	-6.593	46.6	-7.018
13.8726	-7.462	46.8	-7.27
13.911	-7.105	47	-6.991
13.9493	-7.245	47.2	-6.894
13.9877	-6.108	47.4	-5.991
14.026	-6.302	47.6	-7.303
14.0644	-6.446	47.8	-6.798
14.1027	-6.5	48	-7.184
14.1411	-6.19	48.2	-7.022
14.1795	-6.509	48.4	-7.257
14.2178	-6.613	48.6	-7.001
14.2562	-8.7	48.8	-7.43
14.2945	-8.577	49	-6.692
14.3329	-8.697	49.2	-7.623
14.3712	-8.527	49.4	-7.858
14.4096	-8.845	49.6	-8.085
14.4127	-4.465	49.8	-2.647
14.4159	-4.955	50	-2.95
14.4191	-5.645	50.2	-5.643
14.4223	-4.312	50.4	-5.286
14.4255	-4.356	50.6	-5.698
14.4288	-4.963	50.8	-6.553
14.432	-4.014	51	-5.809
14.4352	-4.523	51.2	-7.512
14.4384	-4.536	51.4	-7.779
14.4416	-5.463	51.6	-6.642
14.4448	-5.704	51.8	-7.753
14.4481	-5.924	52	-8.576
14.4513	-5.77	52.2	-9.18
14.4562	-5.108	52.4	-8.081
14.4614	-5.673	52.6	-9.165
14.4666	-5.731	52.8	-9.129
14.4718	-5.215	53	-8.064
14.477	-5.428	53.2	-8.165
14.4822	-6.166	53.4	-9.476
14.4873	-5.467	53.6	-8.115
14.4925	-5.457	53.8	-8.292
14.4977	-5.601	54	-7.723
14.5029	-6.11	54.2	-8.74
14.5081	-6.158	54.4	-8.451
14.5133	-5.997	54.6	-7.613
14.5185	-5.584	54.8	-8.214
14.5237	-5.436	55	-8.408
14.5419	-5.377	55.2	-8.56
14.5597	-5.87	55.4	-9.125
14.5775	-5.72	55.6	-8.663
14.5953	-6.113	55.8	-8.753
14.6131	-4.943	56	-7.556
14.6309	-5.552	56.2	-8.885
14.6487	-5.754	56.4	-8.87
14.6664	-5.91	56.6	-9.44
14.6842	-5.276	56.8	-7.891
14.702	-6.06	57	-8.801
14.7198	-5.975	57.2	-8.843
14.7376	-5.861	57.4	-8.482
14.7554	-6.136	57.6	-8.859
14.7732	-6.142	57.8	-8.843
14.791	-6.317	58	-8.521
14.8088	-6.533	58.2	-9.488
14.8266	-5.888	58.4	-9.405
14.8444	-5.048	58.6	-6.726
14.8622	-5.78	58.8	-7.807
14.88	-5.463	59	-8.387
14.8978	-5.33	59.2	-8.203
14.9155	-4.901	59.4	-7.414
14.9333	-4.814	59.6	-7.514
14.9511	-5	59.8	-7.912
14.9689	-4.684	60	-7.317
14.9867	-4.908	60.2	-7.716
15.0045	-5.095	60.4	-7.861
15.0223	-4.853	60.6	-7.626
15.0401	-4.916	60.8	-8.016
15.0579	-4.699	61	-7.054
15.0757	-5.019	61.2	-7.802
15.0935	-4.521	61.4	-6.93
15.1113	-1.968	61.6	-5.607
15.1291	-1.208	61.8	-4.653
15.1468	-1.999	62	-6.259
15.2137	-2.909	62.2	-7.047
15.2808	-2.802	62.4	-7.104
15.3479	-2.847	62.6	-7.687
15.4151	-2.75	62.8	-7.396
15.4822	-2.878	63	-7.553
15.5493	-2.764	63.2	-7.251
15.6164	-2.589	63.4	-7.378
15.6835	-3.597	63.6	-8.326
15.7506	-3.026	63.8	-7.882
15.8178	-2.609	64	-7.409
15.8849	-1.658	64.2	-5.783
15.952	-2.522	64.4	-7.559
16.0191	-2.648	64.6	-7.625
16.0862	-2.831	64.8	-8.418
16.1533	-2.941	65	-8.068
16.2205	-2.702	65.2	-7.65
16.2876	-2.567	65.4	-7.371
16.3547	-3.198	65.6	-8.581
16.4218	-3.26	65.8	-8.805
16.4889	-3.335	66	-8.721
16.5561	-2.962	66.2	-8.571
16.6232	-2.201	66.4	-6.703
16.6903	-2.223	66.6	-6.988
16.7021	-2.14	66.8	-6.657
16.7133	-1.933	67	-6.254
16.7245	-2.476	67.2	-7.267
16.7357	-3.02	67.4	-8.375
16.7469	-2.09	67.6	-7.117
16.7581	-2.917	67.8	-6.308
16.7693	-3.414	68	-7.047
16.7805	-3.693	68.2	-7.662
16.7917	-3.969	68.4	-7.69
16.8029	-3.233	68.6	-7.028
16.8141	-3.356	68.8	-7.048
16.8253	-3.658	69	-7.734
16.8365	-3.888	69.2	-7.922
16.8477	-3.722	69.4	-7.642
16.8589	-3.931	69.6	-8.318
16.8701	-4.114	69.8	-8.354
16.8813	-4.088	70	-8.397
16.8925	-3.204	70.2	-7.188
16.9037	-3.084	70.4	-7.384
16.9149	-3.408	70.6	-8.029
16.9261	-3.135	70.8	-7.122
16.9373	-3.218	71	-7.97
16.9485	-3.396	71.2	-7.731
16.9597	-3.705	71.4	-8.31
16.9709	-1.931	71.6	-4.556
16.9821	-3.573	71.8	-7.029
17.1636	-4.435	72	-6.497
17.3454	-4.007	72.2	-5.846
17.5272	-4.551	72.4	-7.043
17.709	-4.66	72.6	-7.779
17.7176	-4.701	72.8	-7.313
17.7262	-4.819	73	-8.22
17.7348	-5.052	73.2	-8.491
17.7434	-4.508	73.4	-8.455
17.7521	-4.366	73.6	-8.084
17.7607	-4.165	73.8	-8.115
17.7693	-4.452	74	-8.256
17.7779	-4.413	74.2	-8.356
17.7865	-4.641	74.4	-8.329
17.7951	-4.648	74.6	-7.828
17.8038	-4.685	74.8	-7.841
17.8124	-4.859	75	-8.356
17.821	-4.666	75.2	-7.967
17.8296	-4.556	75.4	-7.976
17.8382	-4.526	75.6	-8.272
17.8468	-4.645	75.8	-7.947
17.8555	-4.793	76	-7.995
17.8641	-4.634	76.2	-8.042
17.8727	-4.823	76.4	-8.048
17.8813	-4.976	76.6	-7.991
17.8899	-4.67	76.8	-7.318
17.8985	-4.692	77	-7.599
17.9072	-4.587	77.2	-7.245
17.9162	-5.044	77.4	-7.204
17.9257	-5.148	77.6	-7.535
17.9353	-5.477	77.8	-8.168
17.9448	-5.436	78	-8.034
17.9543	-5.103	78.2	-7.402
17.9639	-4.63	78.4	-7.447
17.9734	-5.258	78.6	-8.449
17.9829	-4.985	78.8	-7.83
17.9938	-5.286	79	-8.414
18.0047	-5.336	79.2	-8.048
18.0155	-5.225	79.4	-8.464
18.0264	-5.142	79.6	-8.318
18.0373	-4.882	79.8	-8.113
18.0482	-4.911	80	-8.128
18.059	-5.003	80.2	-8.243
18.0699	-4.713	80.4	-8.17
18.0808	-4.848	80.6	-8.023
18.0916	-4.955	80.8	-7.887
18.1025	-5.209	81	-8.357
18.1134	-5.108	81.2	-8.107
18.1243	-5.338	81.4	-8.125
18.1351	-4.844	81.6	-8.018
18.146	-5.149	81.8	-7.946
18.1569	-5.401	82	-7.858
18.1677	-5.762	82.2	-7.981
18.1786	-6.137	82.4	-8.21
18.1895	-6.361	82.6	-8.295
18.2003	-6.433	82.8	-8.362
18.2112	-6.926	83	-8.707
18.2221	-5.946	83.2	-8.144
18.233	-6.451	83.4	-8.516
18.2438	-5.277	83.6	-8.104
18.2547	-4.967	83.8	-8.172
18.2656	-5.004	84	-7.454
18.2764	-5.462	84.2	-8.031
18.2873	-4.8	84.4	-6.811
18.2982	-5.035	84.6	-7.911
18.309	-4.934	84.8	-7.658
18.3199	-5.533	85	-7.79
18.3308	-5.063	85.2	-7.844
18.3417	-5.722	85.4	-8.247
18.3525	-5.654	85.6	-8.325
18.3634	-4.973	85.8	-8.047
18.3743	-4.711	86	-7.889
18.3851	-5.052	86.2	-7.796
18.396	-4.952	86.4	-7.887
18.4069	-5.281	86.6	-7.983
18.4178	-4.919	86.8	-7.569
18.4286	-5.005	87	-6.799
18.4395	-4.852	87.2	-7.412
18.4504	-4.56	87.4	-6.945
18.4612	-4.818	87.6	-7.853
18.4721	-4.47	87.8	-7.468
18.483	-4.225	88	-7.385
18.4985	-3.874	88.2	-4.953
18.5139	-5.486	88.4	-7.297
18.5293	-5.403	88.6	-7.314
18.5446	-5.332	88.8	-6.64
18.56	-5.552	89	-6.87
18.5754	-5.893	89.2	-6.922
18.5908	-4.746	89.4	-6.291
18.6062	-4.659	89.6	-7.427
18.6216	-4.511	89.8	-6.531
18.637	-4.75	90	-7.396
18.6524	-4.634	90.2	-6.918
18.6678	-4.6	90.4	-7.121
18.6832	-4.949	90.6	-6.714
18.6986	-4.613	90.8	-6.449
18.714	-4.386	91	-7.452
18.7294	-4.26	91.2	-6.739
18.7448	-3.729	91.4	-4.083
18.7602	-3.584	91.6	-5.247
18.7756	-4.053	91.8	-6.022
18.791	-4.431	92	-6.234
18.8064	-4.742	92.2	-6.936
18.8218	-4.622	92.4	-7.02
18.8372	-4.722	92.6	-7.07
18.8526	-4.891	92.8	-7.14
18.868	-5.231	93	-7.387
18.8833	-5.589	93.2	-7.782
18.8987	-6.046	93.4	-7.857
18.9141	-5.507	93.6	-7.025
18.9295	-5.285	93.8	-6.422
18.9449	-5.374	94	-7.323
18.9603	-5.526	94.2	-7.064
18.9757	-4.984	94.4	-6.791
18.9911	-4.911	94.6	-6.126
19.0065	-4.857	94.8	-7.066
19.0219	-4.806	95	-7.407
19.0373	-4.429	95.2	-6.805
19.0527	-4.797	95.4	-7.389
19.0681	-4.477	95.6	-5.944
19.0787	-4.404	95.8	-6.665
19.0886	-4.382	96	-7.226
19.0984	-4.461	96.2	-6.455
19.1082	-4.536	96.4	-7.602
19.118	-4.456	96.6	-6.917
19.1279	-4.561	96.8	-6.517
19.1377	-4.386	97	-5.838
19.1475	-4.386	97.2	-6.555
19.1574	-4.716	97.4	-6.794
19.1672	-4.696	97.6	-6.355
19.1773	-5.077	97.8	-6.767
19.1875	-5.014	98	-7.186
19.1977	-5.328	98.2	-6.562
19.2078	-5.173	98.4	-6.606
19.218	-5.04	98.6	-6.894
19.2281	-5.245	98.8	-7.221
19.2383	-5.298	99	-7.089
19.2484	-4.903	99.2	-7.111
19.2585	-5.037	99.4	-7.589
19.2687	-4.576	99.6	-5.833
19.2788	-4.928	99.8	-7.365
19.289	-4.737	100	-7.597
19.2992	-4.477	100.2	-6.357
19.3093	-4.457	100.4	-6.573
19.3166	-4.98	100.6	-6.684
19.3241	-5.105	100.8	-6.983
19.3317	-5.05	101	-6.396
19.3392	-5.101	101.2	-6.921
19.3467	-5.129	101.4	-6.855
19.3543	-5.254	101.6	-7.379
19.3618	-4.709	101.8	-7.464
19.3693	-4.526	102	-7.571
19.3769	-4.543	102.2	-7.394
19.3844	-4.693	102.4	-6.454
19.3919	-4.86	102.6	-7.637
19.3995	-5.212	102.8	-8.066
19.407	-5.355	103	-8.53
19.4145	-5.13	103.2	-7.917
19.4221	-5.375	103.4	-8.574
19.4296	-5.695	103.6	-8.329
19.4371	-5.833	103.8	-8.399
19.4447	-5.317	104	-8.286
19.4522	-5.36	104.2	-8.515
19.4597	-5.133	104.4	-8.233
19.4673	-4.925	104.6	-8.199
19.4748	-4.953	104.8	-8.338
19.4824	-4.599	105	-8.066
19.4899	-5.167	105.2	-8.353
19.4974	-5.198	105.4	-8.343
19.505	-4.881	105.6	-8.203
19.5125	-3.746	105.8	-6.483
19.52	-3.622	106	-5.212
19.5752	-4.286	106.2	-7.008
19.6307	-4.47	106.4	-7.054
19.6863	-4.771	106.6	-6.958
19.7418	-4.682	106.8	-7.106
19.7974	-4.756	107	-7.274
19.8529	-4.131	107.2	-6.036
20.1257	-4.003	107.4	-7.095
20.3988	-4.537	107.6	-7.348
20.672	-4.054	107.8	-7.219
20.9452	-4.558	108	-8.266
21.2184	-4.227	108.2	-6.557
21.458	-4.176	108.4	-6.741
21.7005	-4.028	108.6	-6.481
21.943	-3.923	108.8	-6.092
22.1855	-4.228	109	-6.338
22.428	-4.147	109.2	-6.217
22.6705	-3.48	109.4	-6.253
22.913	-3.751	109.6	-6.541
23.1555	-4.389	109.8	-6.121
23.398	-3.804	110	-5.97
23.6405	-4.261	110.2	-6.082
23.883	-4.396	110.4	-6.157
24.1255	-4.175	110.6	-6.054
24.368	-4.62	110.8	-7.076
24.6105	-4.636	111	-7.266
24.7857	-4.06	111.2	-6.993
24.9562	-5.416	111.4	-8.353
25.1267	-5.128	111.6	-8.277
25.2971	-5.077	111.8	-8.745
25.4676	-5.528	112	-9.121
25.6381	-5.456	112.2	-8.915
25.8086	-5.33	112.4	-8.777
25.9791	-4.964	112.6	-8.694
26.1496	-5.062	112.8	-8.769
26.3201	-4.839	113	-8.672
26.4906	-5.188	113.2	-8.814
26.6611	-4.448	113.4	-8.272
26.8316	-5.316	113.6	-8.425
27.0021	-6.02	113.8	-9.386
27.1726	-6.588	114	-9.051
27.3431	-4.487	114.2	-8.558
27.5136	-4.278	114.4	-8.504
27.6841	-4.081	114.6	-8.403
27.8546	-4.672	114.8	-8.777
28.0251	-5.124	115	-8.885
28.1955	-4.682	115.2	-8.702
28.366	-5.006	115.4	-8.943
28.5365	-4.864	115.6	-8.873
28.707	-6.05	115.8	-8.915
28.8775	-5.306	116	-8.838
29.048	-4.908	116.2	-9.166
29.2185	-5.676	116.4	-9.297
Hiatus
43.2316	-4.383	117.8	-8.908
43.8158	-4.947	118	-9.034
43.8159	-4.415	118.2	-8.914
43.8194	-7.045	118.4	-9.54
43.8229	-5.252	118.6	-9.054
43.8676	-5.375	118.8	-9.222
43.9122	-4.98	119	-9.146
43.9569	-4.774	119.2	-9.15
44.0015	-5.278	119.4	-9.434
44.0461	-6.602	119.6	-10.266
44.0908	-7.295	119.8	-10.358
44.1354	-6.45	120	-9.242
44.18	-4.207	120.2	-8.978
44.2247	-5.257	120.4	-9.606
44.2693	-5.33	120.6	-9.542
44.3139	-5.37	120.8	-9.476
44.3586	-6.129	121	-9.466
44.4032	-5.427	121.2	-9.061
44.4478	-5.144	121.4	-9.265
44.4925	-5.118	121.6	-9.418
44.5371	-5.596	121.8	-8.993
44.5817	-5.146	122	-9.343
44.6264	-4.753	122.2	-9.38
44.671	-5.369	122.4	-9.403
44.7156	-5.167	122.6	-9.128
44.7603	-7.393	122.8	-10.5
44.8049	-6.817	123	-9.957
44.8495	-6.702	123.2	-10.172
44.8942	-7.388	123.4	-10.275
44.9388	-7.241	123.6	-10.243
44.9834	-7.656	123.8	-10.479
45.0281	-7.445	124	-10.517
45.0727	-7.143	124.2	-10.04
45.1173	-7.17	124.4	-9.936
45.162	-6.676	124.6	-10.203
45.2066	-6.196	124.8	-10.066
45.2512	-6.318	125	-10.088
45.2959	-6.269	125.2	-9.961
45.3405	-6.319	125.4	-10.046
45.3852	-7.173	125.6	-10.16
45.4298	-7.431	125.8	-10.143
45.4744	-7.567	126	-10.013
45.5191	-7.621	126.2	-10.024
45.5637	-7.519	126.4	-10.107
45.6083	-6.97	126.6	-10.139
45.653	-7.839	126.8	-10.105
45.6976	-7.119	127	-10.247
45.7422	-7.748	127.2	-10.294
45.7869	-7.506	127.4	-10.215
45.8315	-7.348	127.6	-10.093
45.8761	-7.036	127.8	-10.025
45.9208	-7.39	128	-10.129
45.9654	-7.693	128.2	-10.074
46.01	-7.799	128.4	-10.059
46.0547	-8.104	128.6	-10.148
46.0993	-7.201	128.8	-9.813
46.1439	-7.367	129	-10.07
46.1886	-7.525	129.2	-10.117
46.2332	-7.535	129.4	-9.887
46.2778	-7.238	129.6	-10.051
46.3225	-6.959	129.8	-10.028
46.3671	-6.373	130	-10.028
46.4117	-6.328	130.2	-10.166
46.5223	-5.989	130.4	-9.769
46.5246	-6.314	130.6	-9.809
46.5269	-7.032	130.8	-10.057
46.5292	-7.345	131	-9.953
46.5315	-7.367	131.2	-10.146
46.5339	-7.15	131.4	-10.157
46.5362	-6.958	131.6	-10.003
46.5385	-6.864	131.8	-10.274
46.5408	-6.021	132	-9.827
46.5431	-6.25	132.2	-9.979
46.5454	-6.933	132.4	-10.325
46.5477	-6.456	132.6	-10.193
46.55	-6.3	132.8	-10.199
46.5523	-6.814	133	-10.284
46.5547	-6.641	133.2	-10.354
46.557	-6.454	133.4	-10.209
46.7018	-6.134	133.6	-9.982
46.846	-6.246	133.8	-9.848
46.9901	-6.625	134	-9.869
47.1342	-7.002	134.2	-10.098
47.2783	-6.058	134.4	-10.069
47.4225	-6.294	134.6	-9.832
47.5666	-6.581	134.8	-9.68
47.7107	-6.69	135	-9.78
47.8548	-6.136	135.2	-9.883
47.9989	-6.16	135.4	-9.958
48.1431	-6.817	135.6	-9.931
48.2872	-6.975	135.8	-10.058
48.4313	-6.716	136	-10.002
48.5754	-6.408	136.2	-9.982
48.7196	-5.919	136.4	-9.903
48.8637	-6.451	136.6	-9.962
49.0078	-6.314	136.8	-9.863
49.1519	-6.303	137	-9.711
49.2961	-6.689	137.2	-9.565
49.5309	-6.241	137.4	-9.686
49.7681	-6.695	137.6	-9.93
50.0052	-6.824	137.8	-9.876
50.2424	-8.261	138	-9.937
50.4796	-6.524	138.2	-9.667
50.7167	-6.418	138.4	-9.766
50.9539	-6.733	138.6	-9.982
51.191	-7.005	138.8	-10.075
51.4282	-7.272	139	-9.762
51.6654	-6.679	139.2	-9.598
51.9025	-6.284	139.4	-9.336
52.1397	-9.457	139.6	-10.633
52.3768	-9.428	139.8	-10.687
52.614	-8.819	140	-10.298
52.8512	-9.835	140.2	-10.24
53.0883	-6.61	140.4	-9.773
53.3255	-8.845	140.6	-9.841
53.5626	-8.14	140.8	-9.815
53.7998	-8.183	141	-9.596
54.037	-4.995	141.2	-9.429
54.2741	-5.342	141.4	-9.32
54.5113	-4.926	141.6	-9.141
54.559	-8.042	141.8	-9.425
54.6051	-8.694	142	-9.829
54.6512	-8.335	142.2	-9.491
54.6973	-6.391	142.4	-9.428
54.7434	-6.445	142.6	-9.388
54.7895	-5.971	142.8	-9.533
54.8357	-5.715	143	-9.428
54.8818	-5.335	143.2	-9.594
54.9279	-5.237	143.4	-9.286
54.974	-5.599	143.6	-9.507
55.0201	-5.786	143.8	-9.441
55.0662	-5.286	144	-9.293
55.1123	-4.812	144.2	-9.137
55.1584	-4.778	144.4	-9.125
55.2045	-5.371	144.6	-9.345
55.2506	-4.435	144.8	-9.093
55.2968	-5.217	145	-9.292
55.3429	-5.538	145.2	-9.553
55.389	-5.513	145.4	-9.306
55.4256	-7.568	145.6	-10.11
55.4624	-7.458	145.8	-9.868
55.4992	-8.153	146	-9.293
55.536	-8.835	146.2	-9.383
55.5728	-7.177	146.4	-9.617
55.6097	-6.056	146.6	-8.99
55.6465	-5.642	146.8	-9.061
55.6833	-5.133	147	-8.964
55.7201	-5.623	147.2	-9.008
55.7569	-5.58	147.4	-8.85
55.7937	-5.112	147.6	-8.796
55.8305	-5.692	147.8	-8.669
55.8674	-5.698	148	-8.767
55.9042	-5.625	148.2	-8.867
55.941	-5.155	148.4	-8.668
55.9778	-4.905	148.6	-8.757
56.0146	-4.578	148.8	-8.471
56.0514	-4.925	149	-8.599
56.0882	-4.967	149.2	-8.489
56.1251	-4.837	149.4	-8.724
56.1619	-4.984	149.6	-8.475
56.1987	-5.439	149.8	-8.603
56.2355	-4.976	150	-8.366

## Sheet: BT_2
BT_2(1)										BT_2(2)										BT_2(3)										BT_2(4)										BT_2(5)
BT_2(1) (ka, BP.)	δ18O	Depth (cm.)	δ13C		Age Depth (cm)	BT-2(1) Age	ERROR			BT_2(2) (ka, BP.)	δ18O	Depth (cm.)	δ13C		Age Depth (cm)	BT-2(2)Age	ERROR			BT_2(3) (ka, BP.)	δ18O	Depth (cm.)	δ13C		Age Depth (cm)	BT-2(3)Age	Error			BT_2(4) (ka, BP.)	δ18O	Depth (cm.)	δ13C		Age Depth (cm)	BT-2(4)Age	Error			BT_2(5) (ka, BP.)	δ18O	Depth (cm.)	δ13C		Age Depth (cm)	BT-2(5)Age (kyr.)	Error
24.957	-4.82	0	-7.32		1.05	25197.1	75.7103			43.675	-4.97	0	-9.13		0	43675.4	346.178			58.3098	-9.281	0.98	-9.908		1.18	58574.6	308.94			179.28	-7.84	0.96	-9.65		0.84	179204	934.161			227.021	-8.01	0	-9.16		0.3	227274	2130.35
24.9684	-4.66	0.05	-7.59		1.95	25402.5	134.979			43.6755	-5.2	0.05	-8.81		1.35	43687.7	236.252			58.3628	-8.694	1.02	-9.613		2.18	59848.8	262.638			179.356	-8.06	1.08	-9.24		2.4	180187	985.227			227.274	-6.88	0.2	-9.25		2.7	230308	2173.55
24.9798	-4.63	0.1	-7.57		2.95	26166.3	194.629			43.6759	-5.17	0.1	-9.17		1.65	43964.5	215.379			58.4159	-7.579	1.06	-9.246		3.34	59978.6	263.087			179.431	-7.32	1.2	-9.74		4.68	180747	1104.99			227.527	-6.62	0.4	-8.96		7.9	230555	1873.86
24.9912	-4.49	0.15	-7.48		3.9	26368.4	138.229			43.6764	-5.15	0.15	-8.89		3.35	45747.2	235.16			58.4689	-6.576	1.1	-9.118		6.46	60367.4	253.394			179.507	-7.39	1.32	-9.75		7.08	182590	1340.49			227.779	-8.02	0.6	-9.26		12.6	231789	1883.84
25.0026	-4.58	0.2	-7.38		5.25	27057.1	110.798			43.6768	-5.35	0.2	-8.97		4.8	46771.8	208.608			58.522	-5.531	1.14	-9.065		7.66	60518.8	292.129			179.582	-7.23	1.44	-9.37		12.6	183472	1047.48			228.032	-8.25	0.8	-8.81
25.0141	-4.79	0.25	-7.63		7.15	27098.8	168.288			43.6773	-4.87	0.25	-9.05		7.5	47190.4	225.31			58.575	-5.094	1.18	-9.053		8.98	61784.3	272.725			179.658	-7.14	1.56	-9.43		13.32	185516	1229.41			228.285	-6.94	1	-8.11
25.0255	-4.84	0.3	-7.64		13.8	27653	84.7586			43.6777	-4.99	0.3	-9.17		8.85	47398.4	342.545			58.6255	-5.144	1.22	-9.005		10.7	62814.8	324.63			179.734	-7.7	1.68	-9.57		15.48	185702	1348.13			228.538	-7.2	1.2	-8.64
25.0369	-4.5	0.35	-7.45		15.75	28380	90.4645			43.6782	-4.75	0.35	-9.04		10.15	47618.5	342.498			58.6765	-5.515	1.26	-8.994		10.86	63079.3	282.38			179.809	-7.77	1.8	-9.69		20.88	185774	1495.78			228.791	-7.19	1.4	-8.63
25.0483	-4.6	0.4	-7.44		17.9	28245.4	206.241			43.6786	-4.89	0.4	-9.16		10.65	48252.2	238.809			58.7275	-6.208	1.3	-9.083		11.16	64178.4	268.653			179.885	-7.42	1.92	-9.71		24.88	190174	6663.36			229.044	-6.13	1.6	-7.88
25.0597	-4.5	0.45	-7.14		17.458	28437.9	94.25			43.6791	-5.36	0.45	-9.05		13	54373.9	241.208			58.7784	-7.246	1.34	-9.169		12.75	65730.8	333.253			179.96	-7.62	2.04	-9.7							229.296	-6.09	1.8	-8.24
25.0711	-4.61	0.5	-7.54		19.2	28512.6	199.328			43.6795	-5.18	0.5	-9.15		13.15	54482.6	284.257			58.8294	-7.66	1.38	-9.293		13.05	69286	321.178			180.036	-7.2	2.16	-9.64							229.549	-4.25	2	-8.7
25.0825	-4.29	0.55	-7.21		20.25	29162.3	99.2421			43.68	-5.31	0.55	-9.2		13.25	54527.7	240.625			58.8804	-8.385	1.42	-9.471		16.15	108621	611.057			180.112	-6.59	2.28	-9.27							229.802	-4.48	2.2	-8.45
25.0939	-4.52	0.6	-7.44		21.9	29443.5	81.8208			43.6804	-5.45	0.6	-9.28		15.55	55586.1	282.403			58.9313	-7.926	1.46	-9.559		17.9	110640	815.205			180.187	-7.03	2.4	-9.33							230.055	-4.29	2.4	-8.4
25.1053	-4.41	0.65	-7.19		23.1	30547.8	132.362			43.6809	-5.6	0.65	-9.17		17.25	55970.6	285.402			58.9823	-6.996	1.5	-9.589		18.05	111023	624.502			180.217	-6.95	2.52	-9.33							230.308	-3.9	2.6	-8.33
25.1167	-4.51	0.7	-6.94		24.3	38103.6	394.307			43.6814	-5.8	0.7	-9.17		18	56205.6	255.938			59.0333	-6.384	1.54	-9.518		19.5	111969	694.264			180.222	-7	2.54	-9.44							230.317	-4.39	2.8	-8.37
25.1282	-4.59	0.75	-6.6		25.8	38192.2	283.383			43.6818	-5.48	0.75	-9.18		18.4	56506.3	260.998			59.0842	-5.454	1.58	-9.543		19.59	113583	850.658			180.246	-6.21	2.64	-9.19							230.326	-3.91	3	-8.19
25.1396	-4.26	0.8	-6.99		27.45	38240	412.58			43.6823	-5.89	0.8	-9.16		19.15	56511.5	358.43			59.1352	-5.104	1.62	-9.588		20.01	125058	4933.56			180.276	-6.34	2.76	-9.33							230.336	-4.55	3.2	-8.82
25.151	-4.29	0.85	-7.17		28.2	38653	118.501			43.6827	-5.87	0.85	-9.17		22.01	57194.5	625.891			59.1862	-4.629	1.66	-9.48		20.09	128429	4506.9			180.305	-6.25	2.88	-9.37							230.345	-3.84	3.4	-8.19
25.1624	-4.38	0.9	-7.21		29.4	39053.7	130.9			43.6832	-5.63	0.9	-9.15		22.78	58309.3	276.213			59.2371	-4.3	1.7	-9.558		20.21	129692	1028.92			180.335	-6.51	3	-9.51							230.355	-3.9	3.6	-8.21
25.1738	-4.76	0.95	-7.25		30.2	41625.6	643.125			43.6836	-5.9	0.95	-9.22							59.2881	-4.423	1.74	-9.678		20.31	130412	684.842			180.364	-6.98	3.12	-9.32							230.364	-4.7	3.8	-8.7
25.1852	-4.84	1	-7.35		30.85	43270.1	191.736			43.6841	-5.36	1	-8.91							59.3391	-4.752	1.78	-9.795		20.41	131384	979.791			180.394	-6.14	3.24	-9.03							230.374	-4.78	4	-8.53
25.1966	-5.11	1.05	-7.28		33.65	43379.8	124.167			43.6845	-5.47	1.05	-9.21							59.39	-5.531	1.82	-9.648		20.51	134895	1014.05			180.423	-6.01	3.36	-9.04							230.383	-4.35	4.2	-8.44
25.208	-5.08	1.1	-7.45		34.65	43645.5	493.276			43.685	-5.25	1.1	-9.1							59.441	-4.193	1.86	-8.435		20.61	135677	1157.12			180.453	-5.96	3.48	-8.87							230.393	-4.55	4.4	-8.5
25.2194	-4.8	1.15	-7.41		35	43675.4	346.178			43.6854	-5.33	1.15	-9.14							59.492	-4.024	1.9	-8.418		21.21	142018	1003.84			180.482	-5.27	3.6	-8.83							230.402	-4.6	4.6	-8.68
25.2309	-4.95	1.2	-7.41							43.6859	-5.14	1.2	-9							59.5429	-3.723	1.94	-8.449		21.25	142630	1368.16			180.512	-5.19	3.72	-9.06							230.412	-4.4	4.8	-8.68
25.2423	-4.73	1.25	-7.29							43.6863	-5.31	1.25	-9.17							59.5939	-3.576	1.98	-8.449		22.1	148962	1264.71			180.541	-5.4	3.84	-9.16							230.421	-4.42	5	-8.68
25.2537	-5.05	1.3	-7.36							43.6868	-5.34	1.3	-9.09							59.6449	-3.603	2.02	-8.511		23.3	161908	1962.68			180.571	-4.99	3.96	-9.06							230.431	-4.48	5.2	-8.47
25.2651	-5.44	1.35	-7.38							43.6873	-5.61	1.35	-9.27							59.6959	-3.891	2.06	-8.469		23.51	166117	2599.2			180.6	-4.46	4.08	-8.56							230.44	-4.51	5.4	-8.4
25.2765	-5.39	1.4	-7.24							43.7336	-5.24	1.4	-9.06							59.7468	-3.901	2.1	-8.396		23.96	170056	2118.05			180.63	-4.56	4.2	-8.89							230.45	-4.24	5.6	-8.71
25.2879	-5.26	1.45	-7.06							43.7797	-5.4	1.45	-9.13							59.7978	-4.101	2.14	-8.475		25.72	178181	1414.7			180.659	-3.84	4.32	-8.24							230.459	-3.76	5.8	-8.16
25.2993	-5.33	1.5	-7.2							43.8258	-5.49	1.5	-9.11							59.8488	-3.943	2.18	-8.571		27.48	179204	934.161			180.689	-4.19	4.44	-8.58							230.469	-3.88	6	-7.97
25.3107	-5.59	1.55	-7.32							43.872	-5.68	1.55	-9.19							59.8533	-3.966	2.22	-8.691							180.694	-4.06	4.46	-8.46							230.478	-3.99	6.2	-7.84
25.3221	-5.83	1.6	-7.48							43.9181	-5.57	1.6	-8.75							59.8577	-3.963	2.26	-8.734							180.718	-4.21	4.56	-8.77							230.488	-4.27	6.4	-8.1
25.3335	-4.82	1.65	-7.51							43.9642	-5.77	1.65	-9.15							59.8622	-4.032	2.3	-8.677							180.748	-3.83	4.68	-8.2							230.497	-4.3	6.6	-8.51
25.345	-4.63	1.7	-7.49							44.029	-5.13	1.7	-8.84							59.8667	-3.933	2.34	-8.593							180.839	-4.13	4.8	-8.65							230.507	-4.3	6.8	-8.3
25.3564	-4.64	1.75	-7.11							44.0936	-5.07	1.75	-8.92							59.8712	-3.978	2.38	-8.648							180.931	-4.35	4.92	-8.89							230.516	-4.48	7	-8.5
25.3678	-4.65	1.8	-7.38							44.1581	-5.07	1.8	-8.92							59.8756	-3.992	2.42	-8.635							181.023	-4.84	5.04	-9.28							230.526	-5.01	7.2	-8.68
25.3792	-4.78	1.85	-7.46							44.2226	-4.92	1.85	-9							59.8801	-3.936	2.46	-8.647							181.116	-4.18	5.16	-8.43							230.535	-4.41	7.4	-8.3
25.3906	-5.11	1.9	-7.56							44.2871	-4.82	1.9	-8.97							59.8846	-3.976	2.5	-8.515							181.208	-4.24	5.28	-8.42							230.545	-4.72	7.6	-8.57
25.402	-4.91	1.95	-7.38							44.3517	-4.89	1.95	-9.04							59.889	-4.112	2.54	-8.488							181.3	-4.34	5.4	-8.5							230.554	-4.83	7.8	-8.88
25.4406	-4.87	2	-7.11							44.4162	-4.99	2	-8.97							59.8935	-4.181	2.58	-8.579							181.392	-4.64	5.52	-8.73							230.606	-4.27	8	-8.31
25.4788	-4.82	2.05	-6.99							44.4807	-4.91	2.05	-9							59.898	-4.145	2.62	-8.566							181.484	-4.47	5.64	-8.66							230.657	-4.46	8.2	-8.46
25.517	-4.84	2.1	-7.17							44.5453	-5.58	2.1	-8.92							59.9025	-4.14	2.66	-8.58							181.576	-4.37	5.76	-8.34							230.709	-4.32	8.4	-8.05
25.5552	-4.96	2.15	-7.45							44.6098	-5.34	2.15	-8.83							59.9069	-4.172	2.7	-8.524							181.668	-4.53	5.88	-8.49							230.76	-5.4	8.6	-9.14
25.5934	-4.99	2.2	-7.26							44.6743	-4.89	2.2	-8.86							59.9114	-4.113	2.74	-8.608							181.76	-4.02	6	-8.07							230.812	-5.29	8.8	-8.98
25.6316	-4.98	2.25	-7.48							44.7388	-5.7	2.25	-9.1							59.9159	-4.14	2.78	-8.597							181.853	-4	6.12	-8.18							230.863	-5.43	9	-8.76
25.6697	-5.01	2.3	-7.43							44.8034	-6.8	2.3	-9.84							59.9204	-4.181	2.82	-8.7							181.945	-3.79	6.24	-8.18							230.915	-5.36	9.2	-8.94
25.7079	-4.88	2.35	-7.43							44.8679	-7.32	2.35	-10.01							59.9248	-4.064	2.86	-8.665							182.037	-3.67	6.36	-8.07							230.966	-5.15	9.4	-9.09
25.7461	-4.78	2.4	-7.03							44.9324	-6.9	2.4	-10.2							59.9293	-4.026	2.9	-8.64							182.052	-3.89	6.38	-8.45							231.017	-5.14	9.6	-9.22
25.7843	-4.77	2.45	-7.45							44.997	-6.75	2.45	-10.19							59.9338	-4.025	2.94	-8.646							182.129	-3.69	6.48	-8.31							231.069	-5.17	9.8	-8.96
25.8225	-4.66	2.5	-7.21							45.0615	-7.08	2.5	-9.92							59.9383	-3.812	2.98	-8.65							182.221	-3.63	6.6	-7.85							231.12	-5.35	10	-9.27
25.8607	-4.73	2.55	-6.85							45.126	-7.49	2.55	-10.03							59.9427	-3.816	3.02	-8.624							182.313	-3.39	6.72	-7.98							231.172	-5.25	10.2	-9.18
25.8989	-4.74	2.6	-7.16							45.1906	-7.55	2.6	-10							59.9472	-3.915	3.06	-8.699							182.405	-3.7	6.84	-8.16							231.223	-5.7	10.4	-9.47
25.9371	-4.37	2.65	-6.64							45.2551	-7.31	2.65	-10.26							59.9517	-3.784	3.1	-8.729							182.497	-4.38	6.96	-8.38							231.274	-5.71	10.6	-9.45
25.9753	-4.54	2.7	-6.81							45.3196	-7.61	2.7	-10.16							59.9561	-3.85	3.14	-8.68							182.59	-4.89	7.08	-8.57							231.326	-5.95	10.8	-9.3
26.0135	-4.45	2.75	-6.65							45.3841	-7.39	2.75	-10.15							59.9606	-3.715	3.18	-8.674							182.608	-4.34	7.2	-7.85							231.377	-5.32	11	-8.6
26.0516	-4.49	2.8	-6.85							45.4487	-7.04	2.8	-10.01							59.9651	-3.724	3.22	-8.664							182.628	-3.98	7.32	-8.06							231.429	-5.12	11.2	-8.68
26.0898	-4.12	2.85	-7.27							45.5132	-7.21	2.85	-10.05							59.9696	-3.752	3.26	-8.681							182.647	-4.47	7.44	-8.39							231.48	-5.39	11.4	-8.7
26.128	-4.33	2.9	-7.15							45.5777	-7.21	2.9	-9.96							59.974	-3.8	3.3	-8.735							182.666	-4.89	7.56	-8.19							231.532	-5.7	11.6	-8.59
26.1662	-4.47	2.95	-7.31							45.6423	-7.62	2.95	-9.97							59.9785	-3.776	3.34	-8.692							182.685	-5.18	7.68	-8.53							231.583	-5.18	11.8	-9.25
26.1771	-5.12	3	-7.1							45.7068	-7.61	3	-10.03							59.9833	-3.843	3.38	-8.74							182.704	-5.35	7.8	-8.37							231.634	-5.29	12	-9.18
26.1877	-4.78	3.05	-7.28							45.7713	-7.43	3.05	-10.04							59.9883	-3.835	3.42	-8.745							182.724	-5.53	7.92	-8.4							231.686	-5.59	12.2	-9.09
26.1984	-4.51	3.1	-7.29							45.8359	-7.98	3.1	-10.05							59.9933	-3.836	3.46	-8.742							182.743	-5.66	8.04	-8.79							231.737	-5.58	12.4	-9.01
26.209	-4.62	3.15	-7.11							45.9004	-7.88	3.15	-10.03							59.9982	-3.84	3.5	-8.763							182.762	-4.83	8.16	-8.52							231.789	-5.33	12.6	-8.83
26.2196	-5.32	3.2	-7.61							45.9649	-6.87	3.2	-10.05							60.0032	-3.978	3.54	-8.779							182.781	-4.91	8.28	-8.32							231.84	-6.09	12.8	-9.15
26.2303	-5.09	3.25	-7.33							45.99	-6.99	3.25	-10.2							60.0082	-4.058	3.58	-8.765							182.8	-4.52	8.4	-8.07							231.892	-6.22	13	-9.01
26.2409	-5.05	3.3	-7.3							46.0152	-7.91	3.3	-10.26							60.0132	-4.124	3.62	-8.736							182.819	-4.36	8.52	-8.2							231.943	-6.29	13.2	-9.22
26.2515	-4.88	3.35	-7.61							46.0404	-8.32	3.35	-10.42							60.0182	-4.155	3.66	-8.672							182.839	-4.67	8.64	-8.4							231.994	-8.5	13.4	-8.99
26.2622	-5.01	3.4	-7.47							46.0657	-7.95	3.4	-10.39							60.0232	-4.085	3.7	-8.627							182.842	-4.22	8.66	-8.01							232.046	-5.81	13.6	-8.69
26.2728	-4.39	3.45	-7.67							46.0909	-7.48	3.45	-10.33							60.0282	-4.021	3.74	-8.604							182.858	-4.36	8.76	-8.21							232.097	-5.99	13.8	-9.35
26.2835	-4.6	3.5	-7.67							46.1161	-7.4	3.5	-10.28							60.0331	-3.982	3.78	-8.554							182.877	-5.34	8.88	-8.63							232.149	-5.27	14	-9.07
26.2941	-4.21	3.55	-7.65							46.1413	-7.53	3.55	-10.34							60.0381	-3.896	3.82	-8.562							182.896	-4.5	9	-8.08							232.2	-5.18	14.2	-8.68
26.3047	-4.63	3.6	-7.68							46.1665	-7.31	3.6	-10.19							60.0431	-3.71	3.86	-8.514							182.915	-4.37	9.12	-8.16							232.252	-5.58	14.4	-9.27
26.3154	-4.99	3.65	-8.04							46.1917	-7.73	3.65	-10.36							60.0481	-3.616	3.9	-8.522							182.934	-4.67	9.24	-8.19							232.303	-5.77	14.6	-9.42
26.326	-4.93	3.7	-8.15							46.2169	-7.35	3.7	-10.15							60.0531	-3.541	3.94	-8.593							182.954	-4.16	9.36	-8.52							232.354	-5.55	14.8	-9.29
26.3366	-4.99	3.75	-7.96							46.2422	-7.57	3.75	-9.97							60.0581	-3.536	3.98	-8.572							182.973	-4.35	9.48	-7.92							232.406	-5.82	15	-9.22
26.3473	-4.57	3.8	-7.97							46.2674	-7.79	3.8	-9.91							60.0631	-3.447	4.02	-8.552							182.992	-4.43	9.6	-7.71							232.457	-6.46	15.2	-9.35
26.3579	-4.95	3.85	-8.11							46.2926	-7.25	3.85	-9.37							60.068	-3.573	4.06	-8.558							183.011	-4.39	9.72	-7.74							232.509	-6.5	15.4	-9.46
26.3685	-5.62	3.9	-7.99							46.3178	-6.98	3.9	-9.39							60.073	-3.559	4.1	-8.508							183.03	-4.62	9.84	-7.99							232.56	-5.42	15.6	-9.31
26.3942	-5.57	3.95	-8.07							46.343	-6.8	3.95	-9.65							60.078	-3.564	4.14	-8.479							183.05	-4.54	9.96	-8.58							232.611	-5.64	15.8	-9.14
26.4197	-5.38	4	-7.89							46.3682	-6.5	4	-9.71							60.083	-3.607	4.18	-8.528							183.069	-4.7	10.08	-8.21							232.663	-5.8	16	-8.61
26.4452	-4.85	4.05	-8.09							46.3935	-7.31	4.05	-9.72							60.088	-3.644	4.22	-8.809							183.088	-3.89	10.2	-7.68							232.714	-6.94	16.2	-8.77
26.4707	-4.48	4.1	-8.16							46.4187	-7.3	4.1	-9.76							60.093	-3.759	4.26	-8.587							183.107	-4.67	10.32	-8.27							232.766	-5.45	16.4	-8.81
26.4962	-4.23	4.15	-7.89							46.4439	-6.4	4.15	-9.85							60.098	-3.827	4.3	-8.545							183.126	-4.36	10.44	-7.91							232.817	-6.89	16.6	-9.7
26.5218	-4.93	4.2	-8.2							46.4691	-6.35	4.2	-9.82							60.1029	-3.78	4.34	-8.57							183.133	-5.16	10.48	-8.04							232.869	-5.42	16.8	-8.77
26.5473	-4.93	4.25	-8.12							46.4943	-6.79	4.25	-9.67							60.1079	-3.882	4.38	-8.557							183.145	-4.88	10.56	-7.64							232.92	-5.74	17	-9.08
26.5728	-5.64	4.3	-8.58							46.5195	-6.77	4.3	-9.78							60.1129	-3.956	4.42	-8.582							183.165	-4.85	10.68	-7.84							232.971	-5.62	17.2	-9.14
26.5983	-5.62	4.35	-8.56							46.5447	-6.33	4.35	-10.04							60.1179	-3.945	4.46	-8.561							183.184	-4.69	10.8	-7.69							233.023	-5.89	17.4	-9.31
26.6238	-5.11	4.4	-8.55							46.57	-6.28	4.4	-10.01							60.1229	-3.965	4.5	-8.559							183.203	-5.05	10.92	-8.08							233.074	-5.98	17.6	-9.07
26.6493	-5.08	4.45	-8.5							46.5952	-6.79	4.45	-10.21							60.1279	-3.968	4.54	-8.56							183.222	-4.9	11.04	-8.02							233.126	-5.99	17.8	-8.82
26.6748	-4.71	4.5	-8.51							46.6204	-6.77	4.5	-10.19							60.1329	-4.055	4.58	-8.609							183.241	-4.8	11.16	-8.18							233.177	-5.93	18	-9.25
26.7003	-4.84	4.55	-8.54							46.6456	-6.66	4.55	-10.13							60.1378	-4.036	4.62	-8.567							183.26	-4.78	11.28	-7.95							233.229	-6.15	18.2	-9.37
26.7258	-5.26	4.6	-8.68							46.6708	-6.39	4.6	-9.94							60.1428	-4.048	4.66	-8.544							183.28	-4.71	11.4	-7.79							233.28	-5.47	18.4	-8.98
26.7513	-5.38	4.65	-8.28							46.696	-6.25	4.65	-10.12							60.1478	-3.962	4.7	-8.49							183.299	-5.64	11.52	-8.43							233.331	-5.99	18.6	-9.34
26.7768	-5.52	4.7	-8.4							46.7213	-6.21	4.7	-10							60.1528	-3.853	4.74	-8.498							183.318	-4.58	11.64	-7.97							233.383	-5.96	18.8	-9.48
26.8024	-5.24	4.75	-8.51							46.7465	-6.31	4.75	-9.96							60.1578	-3.742	4.78	-8.442							183.337	-4.41	11.76	-7.82							233.434	-5.27	19	-8.97
26.8279	-5	4.8	-8.43							46.7717	-7.01	4.8	-9.91							60.1628	-3.613	4.82	-8.405							183.356	-4.71	11.88	-7.67							233.486	-5.39	19.2	-9.23
26.8534	-5.07	4.85	-8.61							46.7799	-6.67	4.85	-9.84							60.1678	-3.582	4.86	-8.394							183.375	-4.56	12	-7.76							233.537	-5.71	19.4	-9.77
26.8789	-5.99	4.9	-8.62							46.7876	-7.3	4.9	-10.06							60.1727	-3.579	4.9	-8.428							183.395	-4.46	12.12	-7.62							233.589	-5.26	19.6	-9.29
26.9044	-6.06	4.95	-8.82							46.7954	-7.26	4.95	-10.12							60.1777	-3.557	4.94	-8.408							183.414	-4.22	12.24	-7.33							233.64	-5.18	19.8	-9.19
26.9299	-5.53	5	-8.74							46.8032	-6.63	5	-10.09							60.1827	-3.445	4.98	-8.404							183.433	-4.77	12.36	-7.3							233.691	-5.12	20	-9.18
26.9554	-5.56	5.05	-8.77							46.8109	-6.77	5.05	-10.09							60.1877	-3.379	5.02	-8.336							183.452	-4.68	12.48	-7.53							233.743	-5.34	20.2	-9.39
26.9809	-5.48	5.1	-8.72							46.8187	-6.25	5.1	-10.03							60.1927	-3.243	5.06	-8.281							183.471	-4.36	12.6	-7.09							233.794	-6.02	20.4	-9.53
27.0064	-5.45	5.15	-8.65							46.8264	-6.37	5.15	-10.22							60.1977	-3.188	5.1	-8.227							183.813	-4.2	12.72	-6.95							233.846	-6.69	20.6	-9.5
27.0319	-5.08	5.2	-8.73							46.8342	-6.86	5.2	-9.87							60.2026	-3.202	5.14	-8.306							184.154	-4.16	12.84	-7.38							233.897	-6.32	20.8	-9.24
27.0574	-4.88	5.25	-8.46							46.8419	-6.72	5.25	-10.03							60.2076	-3.131	5.18	-8.236							184.494	-4.5	12.96	-7.87							233.949	-6.29	21	-9.29
27.0581	-4.94	5.3	-8.69							46.8497	-7.5	5.3	-10.03							60.2126	-2.95	5.22	-8.232							184.835	-4.91	13.08	-7.9							234	-6.33	21.2	-9.31
27.0592	-5.28	5.35	-8.66							46.8574	-7.2	5.35	-9.31							60.2176	-2.75	5.26	-8.227							185.176	-4.74	13.2	-7.8
27.0603	-5.44	5.4	-8.57							46.8652	-7.26	5.4	-10.01							60.2226	-2.797	5.3	-8.214							185.516	-5.49	13.32	-8.28
27.0614	-5.48	5.45	-8.57							46.8729	-7.72	5.45	-10.25							60.2276	-2.754	5.34	-8.175							185.526	-4.99	13.44	-8.19
27.0625	-5.41	5.5	-9.07							46.8807	-6.74	5.5	-10.08							60.2326	-2.78	5.38	-8.196							185.537	-4.3	13.56	-8.08
27.0636	-5.42	5.55	-9.13							46.8884	-6.85	5.55	-10.32							60.2375	-2.831	5.42	-8.21							185.547	-4.23	13.68	-7.89
27.0647	-4.97	5.6	-8.94							46.8962	-7.17	5.6	-10.09							60.2425	-2.877	5.46	-8.209							185.557	-4.14	13.8	-7.57
27.0658	-5.01	5.65	-8.94							46.9039	-6.87	5.65	-10.06							60.2475	-3.001	5.5	-8.138							185.568	-4.09	13.92	-7.63
27.0669	-5.32	5.7	-9.23							46.9117	-7.07	5.7	-9.94							60.2525	-3.031	5.54	-8.068							185.578	-4.54	14.04	-7.83
27.068	-5.24	5.75	-9.02							46.9194	-7.15	5.75	-10.13							60.2575	-3.021	5.58	-7.99							185.589	-4.51	14.16	-7.64
27.0691	-5.44	5.8	-8.75							46.9272	-6.78	5.8	-9.99							60.2625	-3	5.62	-7.979							185.599	-4.47	14.28	-8.1
27.0702	-5.46	5.85	-8.67							46.9349	-6.71	5.85	-9.92							60.2675	-3.066	5.66	-8.016							185.609	-4.39	14.4	-7.52
27.0713	-5.63	5.9	-8.94							46.9427	-6.14	5.9	-9.32							60.2724	-3.1	5.7	-8.034							185.62	-4.48	14.52	-7.68
27.0724	-5.63	5.95	-8.94							46.9504	-6.27	5.95	-9.17							60.2774	-3.138	5.74	-8.039							185.63	-3.99	14.64	-7.09
27.0735	-5.99	6	-8.97							46.9582	-7.26	6	-9.47							60.2824	-3.191	5.78	-8.05							185.64	-4.01	14.76	-7.47
27.0746	-6.1	6.05	-9.22							46.9659	-7.28	6.05	-9.18							60.2874	-3.22	5.82	-7.979							185.651	-5.62	14.88	-8.49
27.0757	-6.13	6.1	-9.09							46.9737	-6.39	6.1	-9.21							60.2924	-3.222	5.86	-7.934							185.661	-5.12	15	-8.09
27.0768	-6.03	6.15	-8.92							46.9814	-6.49	6.15	-9.2							60.2974	-3.276	5.9	-7.899							185.671	-4.12	15.12	-8.3
27.0779	-6.07	6.2	-8.5							46.9892	-6.75	6.2	-9.52							60.3024	-3.276	5.94	-7.885							185.682	-4.39	15.24	-7.77
27.079	-6.1	6.25	-9.26							46.9969	-6.44	6.25	-9.38							60.3073	-3.464	5.98	-7.924							185.692	-4.29	15.36	-7.95
27.0801	-5.91	6.3	-8.93							47.0047	-6.17	6.3	-9.45							60.3123	-3.515	6.02	-8.011							185.702	-4.1	15.48	-7.85
27.0812	-6	6.35	-9							47.0124	-6.28	6.35	-9.4							60.3173	-3.722	6.06	-8.066							185.704	-4.52	15.6	-8.22
27.0823	-6.17	6.4	-9.13							47.0202	-6	6.4	-9.19							60.3223	-3.823	6.1	-8.067							185.705	-4.81	15.72	-8.49
27.0834	-6	6.45	-9.13							47.0279	-6.09	6.45	-9.26							60.3273	-3.907	6.14	-7.97							185.707	-4.71	15.84	-8.45
27.0844	-5.66	6.5	-9.14							47.0357	-6.13	6.5	-9.14							60.3323	-3.991	6.18	-8.034							185.709	-5.04	15.96	-8.52
27.0855	-5.72	6.55	-9.27							47.0434	-6.05	6.55	-9.07							60.3373	-4.015	6.22	-8.036							185.71	-4.94	16.08	-8.49
27.0866	-5.48	6.6	-9.05							47.0512	-6.21	6.6	-9.2							60.3422	-3.895	6.26	-8.145							185.712	-4.93	16.2	-8.34
27.0877	-5.12	6.65	-8.85							47.0589	-6.08	6.65	-9.07							60.3472	-3.832	6.3	-8.124							185.713	-4.05	16.32	-8.18
27.0888	-5.09	6.7	-8.84							47.0667	-6.38	6.7	-9.02							60.3522	-3.782	6.34	-8.045							185.715	-5.29	16.44	-8.54
27.0899	-5.14	6.75	-8.72							47.0745	-6.31	6.75	-8.93							60.3572	-3.94	6.38	-7.975							185.716	-4.96	16.56	-8.52
27.091	-5.15	6.8	-8.71							47.0822	-6.56	6.8	-9.02							60.3622	-3.962	6.42	-7.951							185.718	-5.14	16.68	-8.63
27.0921	-5.17	6.85	-8.74							47.09	-6.64	6.85	-8.95							60.3672	-3.864	6.46	-7.973							185.72	-4.85	16.8	-8.56
27.0932	-5.61	6.9	-8.97							47.0977	-6.97	6.9	-9.2							60.373	-3.554	6.5	-7.945							185.721	-4.99	16.92	-8.68
27.0943	-5.63	6.95	-9.12							47.1055	-6.9	6.95	-9.04							60.378	-3.591	6.54	-7.946							185.723	-4.59	17.04	-8.33
27.0954	-5.71	7	-9.02							47.1132	-6.72	7	-9.22							60.3831	-3.526	6.58	-7.963							185.724	-4.36	17.16	-8.38
27.0965	-5.62	7.05	-8.7							47.121	-6.6	7.05	-9.19							60.3881	-3.572	6.62	-7.948							185.726	-4.5	17.28	-8.48
27.0976	-5.55	7.1	-8.83							47.1287	-6.45	7.1	-9.36							60.3932	-3.41	6.66	-7.871							185.728	-4.22	17.4	-8.42
27.0987	-5.89	7.15	-8.74							47.1365	-6.38	7.15	-9.27							60.3982	-3.412	6.7	-7.84							185.728	-4.93	17.46	-8.5
27.1031	-5.89	7.2	-8.6							47.1442	-6.21	7.2	-9.13							60.4033	-3.38	6.74	-7.895							185.729	-5.26	17.52	-8.72
27.1073	-5.84	7.25	-9							47.152	-6.22	7.25	-9.09							60.4083	-3.335	6.78	-7.877							185.731	-4.54	17.64	-8.57
27.1114	-5.67	7.3	-8.69							47.1597	-6.62	7.3	-9.23							60.4133	-3.446	6.82	-7.872							185.732	-4.32	17.76	-8.6
27.1156	-5.58	7.35	-8.98							47.1675	-6.64	7.35	-9.16							60.4184	-3.49	6.86	-7.816							185.734	-4.78	17.88	-8.73
27.1198	-5.43	7.4	-9.06							47.1752	-6.58	7.4	-8.99							60.4234	-3.507	6.9	-7.801							185.735	-4.49	18	-8.13
27.1239	-5.41	7.45	-8.91							47.183	-6.47	7.45	-8.9							60.4285	-3.598	6.94	-7.81							185.737	-5.61	18.12	-8.89
27.1281	-5.3	7.5	-8.6							47.1907	-5.98	7.5	-8.78							60.4335	-3.705	6.98	-7.789							185.739	-5.14	18.24	-8.67
27.1323	-5.28	7.55	-9							47.1983	-5.98	7.55	-8.81							60.4386	-3.627	7.02	-7.713							185.74	-5.33	18.36	-8.88
27.1364	-5.31	7.6	-8.89							47.206	-5.65	7.6	-8.82							60.4436	-3.609	7.06	-7.712							185.742	-5.06	18.48	-8.36
27.1406	-5.13	7.65	-8.9							47.2137	-5.39	7.65	-8.66							60.4487	-3.602	7.1	-7.606							185.743	-5.24	18.6	-8.77
27.1448	-5.33	7.7	-8.84							47.2214	-4.95	7.7	-8.79							60.4537	-3.651	7.14	-7.603							185.745	-5.25	18.72	-8.56
27.1489	-5.44	7.75	-8.76							47.2291	-4.51	7.75	-8.47							60.4588	-3.613	7.18	-7.625							185.747	-5.38	18.84	-9.06
27.1531	-5.75	7.8	-8.63							47.2368	-4.47	7.8	-8.46							60.4638	-3.524	7.22	-7.706							185.748	-5.07	18.96	-8.75
27.1573	-5.64	7.85	-8.48							47.2445	-4.45	7.85	-8.45							60.4688	-3.237	7.26	-7.677							185.75	-4.49	19.08	-8.68
27.1614	-5.7	7.9	-8.7							47.2522	-4.07	7.9	-8.24							60.4739	-3	7.3	-7.561							185.751	-4.41	19.2	-8.41
27.1656	-5.82	7.95	-8.72							47.2599	-4.16	7.95	-8.23							60.4789	-3	7.34	-7.513							185.753	-4.14	19.32	-8.56
27.1698	-5.29	8	-8.67							47.2676	-3.99	8	-8.28							60.484	-3.059	7.38	-7.642							185.754	-4.09	19.44	-8.59
27.1739	-5.35	8.05	-8.7							47.2753	-4.02	8.05	-8.17							60.489	-3.217	7.42	-7.639							185.756	-3.86	19.56	-8.18
27.1781	-5.12	8.1	-8.5							47.283	-4.31	8.1	-8.29							60.4941	-3.182	7.46	-7.615							185.758	-4.54	19.68	-8.49
27.1823	-5.38	8.15	-8.52							47.2908	-4.3	8.15	-8.31							60.4991	-3.045	7.5	-7.585							185.759	-4.35	19.8	-8.36
27.1864	-5.42	8.2	-8.68							47.2985	-4.67	8.2	-8.5							60.5042	-3.12	7.54	-7.623							185.761	-3.91	19.92	-8.5
27.1906	-5.79	8.25	-8.6							47.3062	-4.53	8.25	-8.49							60.5092	-3.123	7.58	-7.627							185.762	-4.22	20.04	-8.37
27.1948	-5.84	8.3	-8.5							47.3139	-4.2	8.3	-8.33							60.5143	-3.108	7.62	-7.631							185.764	-4.17	20.16	-8.44
27.1989	-5.86	8.35	-8.58							47.3216	-4.37	8.35	-8.44							60.5193	-3.227	7.66	-7.586							185.766	-4.11	20.28	-8.37
27.2031	-5.64	8.4	-8.54							47.3293	-4	8.4	-8.22							60.557	-3.327	7.7	-7.583							185.767	-3.86	20.4	-8.23
27.2073	-5.77	8.45	-8.71							47.337	-4.06	8.45	-8.28							60.5953	-3.464	7.74	-7.72							185.769	-3.6	20.52	-8.12
27.2114	-5.44	8.5	-8.76							47.3447	-3.91	8.5	-8.28							60.6337	-3.643	7.78	-7.804							185.77	-3.73	20.64	-8.39
27.2156	-5.3	8.55	-8.8							47.3524	-3.8	8.55	-8.19							60.672	-3.753	7.82	-7.83							185.772	-3.79	20.76	-8.25
27.2198	-5.52	8.6	-8.85							47.3601	-3.63	8.6	-8.44							60.7104	-3.777	7.86	-7.877							185.773	-3.57	20.88	-8.01
27.2239	-5.47	8.65	-8.82							47.3678	-3.5	8.65	-8.45							60.7487	-3.784	7.9	-7.866							185.905	-4.81	21	-8.95
27.2281	-5.29	8.7	-8.68							47.3755	-4.32	8.7	-8.39							60.7871	-3.576	7.94	-7.826							186.037	-4.72	21.12	-8.89
27.2323	-5.16	8.75	-8.81							47.3832	-4.34	8.75	-8.43							60.8254	-3.672	7.98	-7.866							186.169	-4.9	21.24	-8.8
27.2364	-5.05	8.8	-8.75							47.3909	-4.08	8.8	-8.26							60.8638	-3.651	8.02	-7.836							186.301	-4.74	21.36	-8.78
27.2406	-5.17	8.85	-8.79							47.3986	-4.07	8.85	-8.32							60.9021	-3.645	8.06	-7.81							186.433	-3.34	21.48	-8.51
27.2448	-5.06	8.9	-8.67							47.4067	-3.89	8.9	-8.25							60.9405	-3.663	8.1	-7.804							186.565	-4.83	21.6	-8.98
27.2489	-5.15	8.95	-8.7							47.4151	-3.98	8.95	-8.31							60.9788	-3.799	8.14	-7.787							186.697	-4.54	21.72	-8.81
27.2531	-5.05	9	-8.66							47.4236	-3.76	9	-8.17							61.0172	-3.773	8.18	-7.853							186.829	-4.78	21.84	-9.37
27.2573	-5.01	9.05	-8.54							47.4321	-3.66	9.05	-8.21							61.0555	-3.594	8.22	-7.768							186.961	-5.04	21.96	-9.53
27.2614	-5.01	9.1	-8.64							47.4405	-3.85	9.1	-8.13							61.0939	-3.454	8.26	-7.783							187.093	-5.25	22.08	-9.64
27.2656	-5.1	9.15	-8.59							47.449	-3.73	9.15	-8.14							61.1322	-3.399	8.3	-7.72							187.225	-5.52	22.2	-9.46
27.2698	-4.91	9.2	-8.62							47.4575	-3.96	9.2	-8.12							61.1706	-3.345	8.34	-7.71							187.357	-5.61	22.32	-9.61
27.274	-4.98	9.25	-8.66							47.4659	-3.88	9.25	-8.1							61.2089	-3.36	8.38	-7.702							187.489	-5.41	22.44	-9.48
27.2781	-4.94	9.3	-8.7							47.4744	-3.76	9.3	-8.11							61.2473	-3.309	8.42	-7.707							187.621	-5.55	22.56	-9.61
27.2823	-5.08	9.35	-8.66							47.4829	-3.79	9.35	-8.11							61.2856	-3.223	8.46	-7.656							187.753	-4.81	22.68	-9.22
27.2865	-5.09	9.4	-8.71							47.4913	-3.83	9.4	-8.16							61.3239	-3.189	8.5	-7.601							187.885	-5.19	22.8	-9.73
27.2906	-5.17	9.45	-8.66							47.4998	-3.7	9.45	-8.12							61.3431	-3.251	8.52	-7.591							188.017	-5.28	22.92	-9.58
27.2948	-5.17	9.5	-8.55							47.5083	-3.94	9.5	-8.26							61.3623	-3.199	8.54	-7.578							188.149	-5.46	23.04	-9.5
27.299	-5.4	9.55	-8.7							47.5167	-3.84	9.55	-8.13							61.3815	-3.21	8.56	-7.518							188.281	-5.7	23.16	-9.47
27.3031	-5.32	9.6	-8.63							47.5252	-3.96	9.6	-8.31							61.4006	-3.165	8.58	-7.496							188.303	-5.13	23.18	-8.85
27.3073	-5.23	9.65	-8.59							47.5336	-3.88	9.65	-8.04							61.4198	-3.13	8.6	-7.457							188.413	-6.15	23.28	-9.84
27.3115	-5.51	9.7	-8.67							47.5421	-3.71	9.7	-8.26							61.439	-3.03	8.62	-7.397							188.545	-5.72	23.4	-9.31
27.3156	-5.32	9.75	-8.57							47.5506	-3.86	9.75	-8.32							61.4582	-3.047	8.64	-7.399							188.677	-5.87	23.52	-9.47
27.3198	-5.98	9.8	-8.56							47.559	-3.59	9.8	-8.1							61.4773	-2.999	8.66	-7.421							188.809	-5.73	23.64	-9.4
27.324	-5.74	9.85	-8.59							47.5675	-3.67	9.85	-8.34							61.4965	-3.032	8.68	-7.448							188.941	-5.76	23.76	-9.36
27.3281	-6.06	9.9	-8.42							47.576	-3.83	9.9	-8.1							61.5157	-3.087	8.7	-7.392							189.073	-6.38	23.88	-9.37
27.3323	-6.15	9.95	-8.39							47.5844	-3.72	9.95	-8.07							61.5349	-3.107	8.72	-7.433							189.205	-5.66	24	-9.1
27.3365	-5.87	10	-8.37							47.5929	-3.88	10	-8.13							61.554	-3.167	8.74	-7.433							189.337	-6.27	24.12	-9.53
27.3406	-6.08	10.05	-8.48							47.6014	-3.93	10.05	-8.05							61.5732	-3.108	8.76	-7.368							189.469	-6.17	24.24	-9.29
27.3448	-6.28	10.1	-8.71							47.6098	-3.93	10.1	-8.25							61.5924	-3.193	8.78	-7.415							189.601	-5.39	24.36	-9.36
27.349	-6.06	10.15	-8.75							47.6183	-3.99	10.15	-8.28							61.6116	-3.226	8.8	-7.403							189.733	-5.15	24.48	-9.73
27.3531	-5.96	10.2	-8.74							47.6815	-3.83	10.2	-8.06							61.6307	-3.403	8.82	-7.422							189.865	-5.38	24.6	-9.76
27.3573	-5.35	10.25	-8.58							47.7449	-3.81	10.25	-8.11							61.6499	-3.372	8.84	-7.422							189.997	-5.18	24.72	-9.22
27.3615	-5.27	10.3	-8.78							47.8083	-3.58	10.3	-8.07							61.6691	-3.545	8.86	-7.486							190.129	-5.9	24.84	-9.58
27.3656	-5.42	10.35	-8.67							47.8716	-3.27	10.35	-8.01							61.6883	-3.651	8.88	-7.445							190.173	-6.13	24.88	-9.26
27.3698	-5.21	10.4	-8.78							47.935	-3.99	10.4	-8.33							61.7074	-3.646	8.9	-7.466							190.261	-6.43	24.96	-9.83
27.374	-5.01	10.45	-8.59							47.9984	-3.5	10.45	-7.94							61.7266	-3.666	8.92	-7.458							190.393	-5.87	25.08	-9.88
27.3781	-4.91	10.5	-8.53							48.0618	-3.96	10.5	-8.51							61.7458	-3.725	8.94	-7.521							190.525	-5.76	25.2	-9
27.3823	-4.69	10.55	-8.33							48.1251	-4.15	10.55	-8.26							61.765	-3.602	8.96	-7.49							190.657	-4.04	25.32	-7.35
27.3865	-4.83	10.6	-8.47							48.1885	-3.66	10.6	-8.47							61.7841	-3.594	8.98	-7.53							190.789	-3.56	25.44	-7.53
27.3906	-4.77	10.65	-8.42							48.2519	-4.04	10.65	-8.48							61.7963	-3.544	9	-7.547							190.921	-3.98	25.56	-7.79
27.3948	-4.95	10.7	-8.54							48.3825	-4.13	10.7	-8.74							61.8082	-3.486	9.02	-7.547							191.053	-4.25	25.68	-7.48
27.399	-4.86	10.75	-8.56							48.5127	-4.16	10.75	-8.31							61.8202	-3.603	9.04	-7.606							191.185	-11.22	25.8	-4.52
27.4031	-4.84	10.8	-8.66							48.643	-3.82	10.8	-8.6							61.8322	-3.551	9.06	-7.63							191.317	-11.39	25.92	-4.65
27.4073	-4.78	10.85	-8.4							48.7732	-3.44	10.85	-8.43							61.8442	-3.501	9.08	-7.63							191.449	-11.73	26.04	-4.19
27.4115	-4.79	10.9	-8.51							48.9035	-3.96	10.9	-8.54							61.8562	-3.497	9.1	-7.678
27.4156	-4.81	10.95	-8.48							49.0337	-3.98	10.95	-8.6							61.8682	-3.495	9.12	-7.639
27.4198	-4.65	11	-8.5							49.164	-4.14	11	-8.78							61.8801	-3.443	9.14	-7.663
27.424	-4.58	11.05	-8.48							49.2942	-4.12	11.05	-8.77							61.8921	-3.407	9.16	-7.642
27.4281	-4.62	11.1	-8.47							49.4245	-4.74	11.1	-8.67							61.9041	-3.382	9.18	-7.657
27.4323	-4.29	11.15	-8.25							49.5547	-4.02	11.15	-8.62							61.9161	-3.264	9.2	-7.656
27.4365	-4.79	11.2	-8.49							49.685	-5.3	11.2	-8.93							61.9281	-3.241	9.22	-7.694
27.4406	-4.62	11.25	-8.28							49.8152	-5.14	11.25	-8.94							61.9401	-3.263	9.24	-7.661
27.4448	-4.78	11.3	-8.53							49.9455	-7.1	11.3	-9.36							61.952	-3.182	9.26	-7.644
27.449	-4.62	11.35	-8.29							50.0757	-7.23	11.35	-9.5							61.964	-3.152	9.28	-7.668
27.4531	-4.89	11.4	-8.38							50.206	-6.48	11.4	-9.36							61.976	-3.125	9.3	-7.684
27.4573	-4.94	11.45	-8.44							50.3362	-6.56	11.45	-9.36							61.988	-3.181	9.32	-7.653
27.4615	-4.88	11.5	-8.35							50.4665	-6.72	11.5	-9.5							62	-3.134	9.34	-7.708
27.4656	-4.9	11.55	-8.35							50.5968	-6.54	11.55	-9.53							62.012	-3.169	9.36	-7.697
27.4698	-5	11.6	-8.41							50.727	-6.61	11.6	-9.36							62.0239	-3.257	9.38	-7.703
27.474	-5.18	11.65	-8.45							50.8573	-7.15	11.65	-9.51							62.0359	-3.383	9.4	-7.736
27.4781	-5.18	11.7	-8.49							50.9875	-6.66	11.7	-9.49							62.0479	-3.5	9.42	-7.809
27.4823	-5.48	11.75	-8.59							51.1178	-6.55	11.75	-9.49							62.0599	-3.544	9.44	-7.809
27.4865	-5.5	11.8	-8.53							51.248	-6.81	11.8	-9.4							62.0719	-3.615	9.46	-7.829
27.4907	-5.45	11.85	-8.53							51.3783	-6.96	11.85	-9.53							62.0838	-3.652	9.48	-7.804
27.4948	-5.62	11.9	-8.64							51.5085	-6.72	11.9	-9.41							62.0958	-3.666	9.5	-7.845
27.499	-6.01	11.95	-8.58							51.6388	-6.87	11.95	-9.4							62.1078	-3.609	9.52	-7.796
27.5032	-6.27	12	-8.69							51.769	-6.61	12	-9.45							62.1198	-3.616	9.54	-7.784
27.5073	-6.19	12.05	-8.66							51.8993	-6.65	12.05	-9.49							62.1318	-3.604	9.56	-7.712
27.5115	-6.5	12.1	-8.74							52.0295	-6.35	12.1	-9.15							62.1438	-3.581	9.58	-7.692
27.5157	-6.22	12.15	-8.5							52.1598	-6.41	12.15	-9.46							62.1557	-3.538	9.6	-7.642
27.5198	-6.48	12.2	-8.58							52.29	-7.3	12.2	-9.27							62.1677	-3.437	9.62	-7.635
27.524	-6.59	12.25	-8.96							52.4203	-7.34	12.25	-9.54							62.1797	-3.464	9.64	-7.59
27.5282	-6.65	12.3	-8.97							52.5505	-8.3	12.3	-10.23							62.1917	-3.305	9.66	-7.529
27.5323	-6.75	12.35	-9.01							52.6808	-7.58	12.35	-9.61							62.2037	-3.315	9.68	-7.523
27.5365	-6.75	12.4	-8.99							52.811	-8.84	12.4	-10.28							62.2157	-3.245	9.7	-7.51
27.5407	-6.63	12.45	-8.9							52.9412	-8.58	12.45	-10.32							62.2276	-3.228	9.72	-7.5
27.5448	-6.57	12.5	-9.03							53.0715	-8.72	12.5	-9.88							62.2396	-3.222	9.74	-7.54
27.549	-6.31	12.55	-8.87							53.2017	-8.8	12.55	-10.03							62.2516	-3.2	9.76	-7.509
27.5532	-5.9	12.6	-8.87							53.332	-8.21	12.6	-9.71							62.2636	-3.224	9.78	-7.548
27.5573	-5.8	12.65	-8.81							53.4622	-8.39	12.65	-9.63							62.2756	-3.163	9.8	-7.554
27.5615	-5.51	12.7	-8.67							53.5925	-7.84	12.7	-9.41							62.2876	-3.129	9.82	-7.566
27.5657	-5.56	12.75	-8.47							53.7227	-7.66	12.75	-9.4							62.2995	-3.122	9.84	-7.6
27.5698	-5.23	12.8	-8.55							53.853	-8.23	12.8	-9.49							62.3115	-3.181	9.86	-7.62
27.574	-5.34	12.85	-8.62							53.9833	-7.84	12.85	-9.28							62.3235	-3.273	9.88	-7.658
27.5782	-5.2	12.9	-8.66							54.1135	-6.28	12.9	-9.06							62.3355	-3.283	9.9	-7.678
27.5823	-5.09	12.95	-8.48							54.2437	-4.89	12.95	-9.11							62.3475	-3.334	9.92	-7.655
27.5865	-4.94	13	-8.54							54.374	-4.6	13	-9.13							62.3595	-3.452	9.94	-7.677
27.5907	-4.79	13.05	-8.48							54.4097	-4.31	13.05	-8.99							62.3714	-3.515	9.96	-7.696
27.5948	-4.57	13.1	-8.51							54.4459	-4.8	13.1	-8.9							62.3834	-3.461	9.98	-7.709
27.599	-4.57	13.15	-8.26							54.4821	-4.22	13.15	-8.79							62.3954	-3.57	10	-7.757
27.6032	-4.59	13.2	-8.33							54.5056	-4.37	13.2	-8.76							62.4074	-3.485	10.02	-7.809
27.6073	-4.43	13.25	-8.17							54.5281	-4.67	13.25	-8.84							62.4194	-3.563	10.04	-7.802
27.6115	-4.13	13.3	-8.19							54.5503	-4.71	13.3	-8.76							62.4313	-3.505	10.06	-7.848
27.6157	-4.13	13.35	-8.13							54.5733	-6.99	13.35	-8.75							62.4433	-3.441	10.08	-7.784
27.6198	-4.34	13.4	-8.42							54.5963	-8.28	13.4	-9.06							62.4553	-3.417	10.1	-7.838
27.624	-4.3	13.45	-8.25							54.6193	-8.58	13.45	-9.07							62.4673	-3.528	10.12	-7.877
27.6282	-4.76	13.5	-8.48							54.6423	-8.15	13.5	-9.11							62.4793	-3.521	10.14	-7.888
27.6323	-4.65	13.55	-8.39							54.6653	-6.57	13.55	-9.16							62.4913	-3.511	10.16	-7.89
27.6365	-4.65	13.6	-8.41							54.6883	-6.4	13.6	-9.18							62.5032	-3.593	10.18	-7.846
27.6407	-4.47	13.65	-8.33							54.7113	-6.09	13.65	-9.06							62.5152	-3.613	10.2	-7.867
27.6448	-4.45	13.7	-8.21							54.7343	-5.92	13.7	-9.2							62.5272	-3.684	10.22	-7.848
27.649	-4.4	13.75	-8.23							54.7573	-5.89	13.75	-9.04							62.5392	-3.815	10.24	-7.905
27.6532	-4.56	13.8	-8.49							54.7803	-5.33	13.8	-9.1							62.5512	-3.882	10.26	-7.908
27.6716	-4.51	13.85	-8.34							54.8034	-5.05	13.85	-9.12							62.5632	-4.008	10.28	-7.908
27.6902	-5.41	13.9	-8.43							54.8264	-5.01	13.9	-9.01							62.5751	-4.065	10.3	-7.969
27.7088	-6.38	13.95	-9.22							54.8494	-5.18	13.95	-9.04							62.5871	-4.057	10.32	-7.911
27.7275	-6.52	14	-9.22							54.8724	-5.27	14	-9.1							62.5991	-4.046	10.34	-7.951
27.7461	-6.66	14.05	-9.11							54.8954	-5.5	14.05	-9.29							62.6111	-4.081	10.36	-7.921
27.7648	-7.6	14.1	-9.57							54.9184	-5.56	14.1	-9.32							62.6231	-4.005	10.38	-7.908
27.7834	-7.4	14.15	-9.58							54.9414	-5.75	14.15	-9.34							62.6351	-4.071	10.4	-7.885
27.802	-6.88	14.2	-9.35							54.9644	-6.07	14.2	-9.3							62.647	-4.067	10.42	-7.882
27.8207	-7.06	14.25	-9.39							54.9874	-5.92	14.25	-9.16							62.659	-4.084	10.44	-7.86
27.8393	-7.07	14.3	-9.45							55.0104	-5.84	14.3	-9.34							62.671	-3.984	10.46	-7.838
27.858	-7	14.35	-9.54							55.0334	-5.94	14.35	-9.41							62.683	-3.835	10.48	-7.733
27.8766	-7.53	14.4	-9.48							55.0564	-5.76	14.4	-9.17							62.695	-3.718	10.5	-7.735
27.8952	-7.38	14.45	-9.59							55.0795	-5.87	14.45	-9.28							62.707	-3.644	10.52	-7.682
27.9139	-6.57	14.5	-9.62							55.1025	-5.48	14.5	-9.39							62.7189	-3.616	10.54	-7.677
27.9325	-6.44	14.55	-9.54							55.1255	-5.45	14.55	-9.38							62.7309	-3.571	10.56	-7.67
27.9512	-6.59	14.6	-9.43							55.1485	-5.34	14.6	-8.99							62.7429	-3.508	10.58	-7.677
27.9698	-7.06	14.65	-9.61							55.1715	-4.88	14.65	-9.19							62.7549	-3.482	10.6	-7.608
27.9885	-7.32	14.7	-9.5							55.1945	-4.6	14.7	-9.23							62.7669	-3.449	10.62	-7.608
28.0071	-7.54	14.75	-9.45							55.2175	-4.67	14.75	-9.2							62.7788	-3.619	10.64	-7.608
28.0257	-7.1	14.8	-9.2							55.2405	-5.13	14.8	-9.06							62.7908	-3.606	10.66	-7.582
28.0444	-6.59	14.85	-9.03							55.2635	-5.04	14.85	-9.02							62.8028	-3.665	10.68	-7.593
28.063	-6.88	14.9	-9.2							55.2865	-4.99	14.9	-9.13							62.8148	-3.744	10.7	-7.608
28.0817	-6.55	14.95	-9.15							55.3095	-4.92	14.95	-9.01							62.8483	-3.733	10.72	-7.609
28.1003	-6.44	15	-9.16							55.3326	-5.28	15	-9.08							62.8814	-3.82	10.74	-7.634
28.1189	-5.96	15.05	-8.97							55.3556	-5.55	15.05	-9.03							62.9144	-3.948	10.76	-7.622
28.1376	-5.45	15.1	-8.49							55.3786	-5.55	15.1	-9.4							62.9475	-3.939	10.78	-7.69
28.1562	-5.4	15.15	-8.66							55.4016	-4.63	15.15	-9.12							62.9806	-3.874	10.8	-7.698
28.1749	-5.54	15.2	-8.82							55.4246	-4.55	15.2	-9.06							63.0136	-3.926	10.82	-7.74
28.1935	-5.46	15.25	-8.78							55.4476	-4.7	15.25	-9.19							63.0467	-3.945	10.84	-7.712
28.2121	-5.04	15.3	-8.66							55.4706	-5.48	15.3	-9.04							63.0798	-3.803	10.86	-7.727
28.2308	-4.92	15.35	-8.74							55.4936	-5.02	15.35	-9.08							63.1531	-3.942	10.88	-7.778
28.2494	-4.81	15.4	-8.57							55.5166	-5.47	15.4	-9.3							63.2263	-3.839	10.9	-7.81
28.2681	-4.54	15.45	-8.44							55.5396	-5.58	15.45	-9.27							63.2996	-3.778	10.92	-7.846
28.2867	-4.21	15.5	-8.36							55.5626	-5.64	15.5	-8.94							63.3729	-3.793	10.94	-7.95
28.3054	-5.05	15.55	-8.55							55.5856	-5.52	15.55	-9.24							63.4462	-3.804	10.96	-7.97
28.324	-5.07	15.6	-8.61							55.5973	-6.51	15.6	-9.38							63.5194	-3.825	10.98	-8.041
28.3426	-5.37	15.65	-8.61							55.6086	-5.13	15.65	-9.11							63.5927	-3.78	11	-8.035
28.3613	-5.64	15.7	-8.79							55.6199	-5.63	15.7	-9.06							63.666	-3.806	11.02	-8.041
28.3799	-5.45	15.75	-8.76							55.6312	-5.6	15.75	-9.04							63.7392	-3.912	11.04	-8.06
28.3815	-5.15	15.8	-8.51							55.6425	-6.71	15.8	-9.53							63.8125	-3.896	11.06	-8.092
28.3828	-5.31	15.85	-8.71							55.6538	-6.79	15.85	-9.53							63.8858	-4.034	11.08	-8.106
28.3842	-5.51	15.9	-8.66							55.6651	-8.7	15.9	-9.38							63.9591	-3.983	11.1	-8.133
28.3855	-4.97	15.95	-8.39							55.6764	-8.03	15.95	-9.42							64.0323	-4.047	11.12	-8.146
28.3869	-5.21	16	-8.57							55.6877	-7.69	16	-9.32							64.1056	-4.171	11.14	-8.23
28.3882	-5.12	16.05	-8.6							55.699	-7.64	16.05	-9.62							64.1789	-4.197	11.16	-8.217
28.3896	-5.13	16.1	-8.6							55.7103	-8.65	16.1	-9.66							64.1984	-4.285	11.18	-8.22
28.3909	-5.15	16.15	-8.85							55.7216	-7.52	16.15	-9.59							64.2179	-4.351	11.2	-8.218
28.3922	-5.11	16.2	-8.8							55.733	-7.53	16.2	-9.7							64.2374	-4.343	11.22	-8.244
28.3936	-5.3	16.25	-8.63							55.7443	-8.19	16.25	-9.78							64.2569	-4.324	11.24	-8.247
28.3949	-5.5	16.3	-8.83							55.7556	-8.56	16.3	-9.77							64.2765	-4.337	11.26	-8.28
28.3963	-5.44	16.35	-8.76							55.7669	-7.72	16.35	-9.64							64.296	-4.344	11.28	-8.26
28.3976	-5.4	16.4	-8.76							55.7782	-7.47	16.4	-9.6							64.3155	-4.383	11.3	-8.242
28.399	-5.49	16.45	-8.65							55.7895	-7	16.45	-9.3							64.3351	-4.404	11.32	-8.235
28.4003	-5.66	16.5	-8.9							55.8008	-7.28	16.5	-9.38							64.3546	-4.492	11.34	-8.25
28.4017	-5.57	16.55	-8.75							55.8121	-8.09	16.55	-9.69							64.3741	-4.603	11.36	-8.295
28.403	-5.28	16.6	-8.84							55.8234	-7.73	16.6	-9.62							64.3936	-4.629	11.38	-8.25
28.4044	-5.3	16.65	-8.79							55.8347	-6.7	16.65	-9.39							64.4132	-4.786	11.4	-8.316
28.4057	-5.35	16.7	-8.63							55.846	-6.26	16.7	-9.21							64.4327	-4.747	11.42	-8.305
28.4071	-5.65	16.75	-8.88							55.8573	-5.96	16.75	-9.08							64.4522	-4.852	11.44	-8.325
28.4084	-5.62	16.8	-8.86							55.8687	-5.82	16.8	-9.08							64.4717	-4.723	11.46	-8.293
28.4098	-5.57	16.85	-8.85							55.88	-5.57	16.85	-9.07							64.4913	-4.695	11.48	-8.268
28.4111	-5.47	16.9	-8.57							55.8913	-5.45	16.9	-8.91							64.5108	-4.698	11.5	-8.243
28.4124	-5.03	16.95	-8.74							55.9026	-5.33	16.95	-8.89							64.5303	-4.583	11.52	-8.225
28.4138	-4.98	17	-8.88							55.9139	-5.52	17	-8.79							64.5498	-4.423	11.54	-8.161
28.4151	-5	17.05	-8.85							55.9252	-5.46	17.05	-8.83							64.5694	-4.424	11.56	-8.182
28.4165	-5.01	17.1	-8.78							55.9365	-5.55	17.1	-8.87							64.5889	-4.378	11.58	-8.13
28.4178	-4.87	17.15	-8.71							55.9478	-5.57	17.15	-8.94							64.6084	-4.403	11.6	-8.133
28.4192	-4.66	17.2	-8.59							55.9591	-5.46	17.2	-8.75							64.628	-4.392	11.62	-8.119
28.4205	-4.64	17.25	-8.77							55.9704	-5.4	17.25	-8.65							64.6475	-4.453	11.64	-8.145
28.4219	-4.74	17.3	-8.65							55.9863	-5.5	17.3	-8.81							64.667	-4.581	11.66	-8.159
28.4232	-5.1	17.35	-8.68							56.002	-5.36	17.35	-8.65							64.6865	-4.897	11.68	-8.244
28.4246	-4.91	17.4	-8.6							56.0176	-5.35	17.4	-8.56							64.7061	-5.166	11.7	-8.218
28.4259	-4.75	17.45	-8.68							56.0333	-5.56	17.45	-8.77							64.7256	-5.189	11.72	-8.213
28.4273	-4.56	17.5	-8.6							56.049	-5.75	17.5	-8.77							64.7451	-5.412	11.74	-8.183
28.4286	-4.45	17.55	-8.66							56.0646	-5.85	17.55	-8.61							64.7646	-5.597	11.76	-8.192
28.43	-4.38	17.6	-8.7							56.0803	-5.8	17.6	-8.59							64.7842	-5.625	11.78	-8.213
28.4313	-4.12	17.65	-8.62							56.096	-5.8	17.65	-8.94							64.8037	-5.83	11.8	-8.204
28.4326	-3.97	17.7	-8.71							56.1116	-5.78	17.7	-8.84							64.8232	-5.708	11.82	-8.246
28.434	-4.67	17.75	-8.54							56.1273	-5.87	17.75	-8.61							64.8427	-5.686	11.84	-8.205
28.4353	-4.73	17.8	-8.67							56.143	-5.79	17.8	-8.54							64.8623	-5.673	11.86	-8.173
28.4367	-4.65	17.85	-8.6							56.1587	-5.99	17.85	-8.85							64.8818	-5.618	11.88	-8.101
28.438	-4.74	17.9	-8.67							56.1743	-5.83	17.9	-8.87							64.9013	-5.292	11.9	-7.96
28.4406	-4.81	17.95	-8.75							56.19	-5.87	17.95	-8.83							64.9209	-4.773	11.92	-7.777
28.4435	-4.73	18	-8.78							56.2057	-5.88	18	-8.51							64.9404	-4.257	11.94	-7.668
28.4464	-4.57	18.05	-8.78							56.2426	-5.95	18.05	-8.77							64.9599	-4.012	11.96	-7.618
28.4492	-4.72	18.1	-8.76							56.2802	-5.62	18.1	-8.54							64.9794	-3.769	11.98	-7.541
28.4521	-4.75	18.15	-8.61							56.3178	-5.55	18.15	-8.54							64.999	-3.643	12	-7.484
28.455	-4.85	18.2	-8.66							56.3554	-5.36	18.2	-8.5							65.0087	-3.309	12.01	-7.264
28.4578	-5.13	18.25	-8.67							56.393	-5.18	18.25	-8.38							65.0185	-3.486	12.02	-7.374
28.4607	-4.82	18.3	-8.78							56.4306	-4.97	18.3	-8.61							65.0282	-3.315	12.03	-7.306
28.4636	-4.5	18.35	-8.79							56.4681	-4.59	18.35	-8.63							65.038	-3.251	12.04	-7.284
28.4665	-4.54	18.4	-8.86							56.5057	-4.52	18.4	-8.58							65.0478	-3.346	12.05	-7.325
28.4693	-4.85	18.45	-8.88							56.507	-4.37	18.45	-8.43							65.0575	-3.318	12.06	-7.281
28.4722	-5.13	18.5	-9.01							56.5074	-4.46	18.5	-8.42							65.0673	-3.542	12.07	-7.381
28.4751	-5.02	18.55	-9.05							56.5077	-4.63	18.55	-8.38							65.0771	-3.623	12.08	-7.401
28.478	-4.86	18.6	-9.04							56.5081	-4.58	18.6	-8.34							65.0868	-3.396	12.09	-7.319
28.4808	-4.71	18.65	-8.98							56.5084	-4.7	18.65	-8.33							65.0966	-3.509	12.1	-7.414
28.4837	-4.81	18.7	-8.97							56.5088	-4.67	18.7	-8.22							65.1064	-3.71	12.11	-7.472
28.4866	-4.9	18.75	-8.85							56.5091	-4.86	18.75	-8.28							65.1161	-3.808	12.12	-7.541
28.4895	-5.09	18.8	-8.96							56.5095	-4.89	18.8	-8.33							65.1259	-3.331	12.13	-7.243
28.4923	-4.92	18.85	-9.02							56.5098	-4.83	18.85	-8.08							65.1356	-3.399	12.14	-7.28
28.4952	-5.12	18.9	-9.16							56.5102	-4.9	18.9	-8.14							65.1454	-3.512	12.15	-7.252
28.4981	-5.36	18.95	-9.26							56.5105	-4.83	18.95	-8.03							65.1552	-3.523	12.16	-7.295
28.5009	-5.51	19	-9.34							56.5109	-4.83	19	-8.01							65.1649	-3.467	12.17	-7.267
28.5038	-5.63	19.05	-9.37							56.5112	-4.78	19.05	-8.15							65.1747	-3.469	12.18	-7.261
28.5067	-5.66	19.1	-9.48							56.5116	-4.69	19.1	-7.96							65.1845	-3.52	12.19	-7.247
28.5096	-5.81	19.15	-9.5							56.5119	-4.83	19.15	-7.84							65.1942	-3.417	12.2	-7.243
28.5124	-5.74	19.2	-9.59							56.5251	-5.03	19.2	-8.02							65.204	-3.567	12.21	-7.266
28.5433	-6.07	19.25	-9.22							56.5385	-4.8	19.25	-7.99							65.2138	-3.478	12.22	-7.206
28.5743	-6.34	19.3	-9.27							56.5519	-4.8	19.3	-7.97							65.2235	-3.523	12.23	-7.259
28.6052	-6.76	19.35	-9.36							56.5653	-5.2	19.35	-8.03							65.2333	-3.572	12.24	-7.273
28.6361	-6.79	19.4	-9.39							56.5787	-5.82	19.4	-8.07							65.243	-3.508	12.25	-7.242
28.6671	-6.31	19.45	-9.24							56.5921	-5.7	19.45	-8.11							65.2528	-3.463	12.26	-7.216
28.698	-6.26	19.5	-9.3							56.6055	-5.61	19.5	-8.04							65.2626	-3.494	12.27	-7.221
28.729	-6.14	19.55	-9.29							56.6189	-5.35	19.55	-7.65							65.2723	-3.589	12.28	-7.181
28.7599	-6.11	19.6	-9.21							56.6323	-6.42	19.6	-7.56							65.2821	-3.659	12.29	-7.214
28.7908	-7.06	19.65	-9.24							56.6457	-6.68	19.65	-7.43							65.2919	-3.672	12.3	-7.189
28.8218	-6.81	19.7	-9.12							56.6591	-7.74	19.7	-9.33							65.3016	-3.596	12.31	-7.215
28.8527	-6.63	19.75	-9.23							56.6724	-7.99	19.75	-10.33							65.3114	-3.603	12.32	-7.261
28.8836	-6.98	19.8	-9.15							56.6858	-7.78	19.8	-10.46							65.3211	-3.644	12.33	-7.248
28.9146	-7.1	19.85	-9.16							56.6992	-9	19.85	-10.25							65.3309	-3.598	12.34	-7.243
28.9455	-7.27	19.9	-9.09							56.7126	-9.37	19.9	-10.15							65.3407	-3.643	12.35	-7.281
28.9765	-7.12	19.95	-9.1							56.726	-9.35	19.95	-10.29							65.3504	-3.553	12.36	-7.326
29.0074	-7.35	20	-9.05							56.7394	-9.27	20	-10.15							65.3602	-3.552	12.37	-7.341
29.0383	-6.73	20.05	-9.01							56.7528	-8.57	20.05	-10.01							65.37	-3.555	12.38	-7.381
29.0693	-6.4	20.1	-8.93							56.7662	-8.08	20.1	-9.88							65.3797	-3.638	12.39	-7.466
29.1002	-6.41	20.15	-8.87							56.7796	-7.78	20.15	-9.71							65.3895	-3.659	12.4	-7.47
29.1312	-6.95	20.2	-8.95							56.793	-8.05	20.2	-9.73							65.3993	-3.794	12.41	-7.542
29.1621	-7.38	20.25	-8.94							56.8064	-8.26	20.25	-9.68							65.409	-3.918	12.42	-7.597
29.1705	-7.55	20.3	-8.84							56.8197	-8.42	20.3	-9.51							65.4188	-3.977	12.43	-7.584
29.179	-7.64	20.35	-9.1							56.8331	-8.29	20.35	-9.52							65.4285	-3.849	12.44	-7.546
29.1876	-7.26	20.4	-9.09							56.8465	-8.56	20.4	-9.54							65.4383	-3.962	12.45	-7.605
29.1961	-5.99	20.45	-8.78							56.8599	-8.25	20.45	-9.47							65.4481	-3.75	12.46	-7.562
29.2046	-5.7	20.5	-8.89							56.8733	-8.62	20.5	-9.26							65.4578	-3.631	12.47	-7.489
29.2131	-6.34	20.55	-8.77							56.8867	-8.71	20.55	-9							65.4676	-3.542	12.48	-7.448
29.2217	-5.84	20.6	-8.68							56.9001	-8.18	20.6	-9.6							65.4774	-3.612	12.49	-7.505
29.2302	-6.1	20.65	-8.66							56.9135	-8.03	20.65	-9.37							65.4871	-3.361	12.5	-7.558
29.2387	-6.91	20.7	-8.7							56.9269	-8.3	20.7	-9.49							65.4969	-3.32	12.51	-7.549
29.2472	-6.7	20.75	-8.62							56.9403	-8.63	20.75	-9.39							65.5067	-3.298	12.52	-7.555
29.2557	-6.01	20.8	-8.73							56.9537	-8.23	20.8	-9.29							65.5164	-3.328	12.53	-7.486
29.2643	-5.97	20.85	-8.6							56.967	-8.25	20.85	-9.42							65.5262	-3.34	12.54	-7.58
29.2728	-5.61	20.9	-8.61							56.9804	-8.22	20.9	-9.42							65.5359	-3.249	12.55	-7.59
29.2813	-4.99	20.95	-8.47							56.9938	-8.14	20.95	-9.4							65.5457	-3.299	12.56	-7.618
29.2898	-4.94	21	-8.23							57.0072	-8.87	21	-9.54							65.5555	-3.42	12.57	-7.628
29.2983	-4.2	21.05	-8.12							57.0206	-8.62	21.05	-9.45							65.5652	-3.64	12.58	-7.633
29.3069	-3.65	21.1	-8.08							57.034	-8.72	21.1	-9.43							65.575	-3.889	12.59	-7.699
29.3154	-3.79	21.15	-7.82							57.0474	-8.39	21.15	-9.58							65.5848	-3.992	12.6	-7.739
29.3239	-3.84	21.2	-7.71							57.0608	-9.08	21.2	-9.69							65.5945	-4.11	12.61	-7.765
29.3324	-4.3	21.25	-8.08							57.0742	-8.56	21.25	-9.76							65.6043	-4.115	12.62	-7.742
29.3409	-4.38	21.3	-8.16							57.0876	-8.72	21.3	-9.65							65.614	-4.527	12.63	-7.78
29.3495	-4.01	21.35	-8.18							57.101	-8.31	21.35	-9.53							65.6238	-4.505	12.64	-7.739
29.358	-4.2	21.4	-8.14							57.1143	-8.37	21.4	-9.36							65.6336	-4.581	12.65	-7.738
29.3665	-4.53	21.45	-8.2							57.1277	-8.8	21.45	-9.48							65.6433	-4.663	12.66	-7.765
29.375	-4.52	21.5	-8.18							57.1411	-8.33	21.5	-9.66							65.6531	-4.418	12.67	-7.687
29.3836	-4.43	21.55	-8.23							57.1545	-8.07	21.55	-9.41							65.6629	-4.408	12.68	-7.662
29.3921	-4.37	21.6	-8.14							57.1679	-8.54	21.6	-9.65							65.6726	-4.26	12.69	-7.648
29.4006	-4.46	21.65	-8.42							57.1813	-8.88	21.65	-9.51							65.6824	-4.06	12.7	-7.652
29.4091	-4.72	21.7	-8.35							57.1947	-7.78	21.7	-10.11							65.6922	-4.106	12.71	-7.695
29.4176	-4.88	21.75	-8.4							57.2465	-7.38	21.75	-9.71							65.7019	-4.012	12.72	-7.668
29.4262	-4.99	21.8	-8.47							57.2981	-7.98	21.8	-10.52							65.7117	-4.041	12.73	-7.652
29.4347	-4.92	21.85	-8.34							57.3188	-7.817	21.82	-9.645							65.7214	-3.699	12.74	-7.693
29.4432	-4.77	21.9	-8.46							57.3601	-7.842	21.86	-9.585							65.7312	-3.805	12.75	-7.756
29.4895	-5.08	21.95	-8.37							57.4014	-7.915	21.9	-9.57							65.8538	-3.986	12.76	-7.65
29.5355	-5.05	22	-8.43							57.4427	-8.05	21.94	-9.784							65.9723	-4.01	12.77	-7.725
29.5815	-4.6	22.05	-8.54							57.484	-8.375	21.98	-9.85							66.0908	-3.647	12.78	-7.735
29.6275	-5.15	22.1	-8.7							57.5252	-8.311	22.02	-9.892							66.2093	-3.692	12.79	-7.763
29.6736	-5.07	22.15	-8.78							57.5665	-8.35	22.06	-9.898							66.3278	-3.731	12.8	-7.787
29.7196	-4.8	22.2	-8.63							57.6078	-8.096	22.1	-9.797							66.4463	-3.73	12.81	-7.823
29.7656	-4.64	22.25	-8.54							57.6491	-8.228	22.14	-9.889							66.5648	-3.598	12.82	-7.767
29.8116	-4.74	22.3	-8.6							57.6904	-7.833	22.18	-10.155							66.6833	-3.724	12.83	-7.832
29.8576	-4.9	22.35	-8.61							57.7317	-7.16	22.22	-10.424							66.8018	-3.621	12.84	-7.826
29.9036	-4.78	22.4	-8.73							57.773	-7.133	22.26	-10.365							66.9203	-3.664	12.85	-7.813
29.9496	-5.28	22.45	-8.61							57.8143	-7.923	22.3	-10.581							67.0389	-3.714	12.86	-7.816
29.9956	-5.5	22.5	-8.58							57.8556	-8.06	22.34	-10.451							67.1574	-3.734	12.87	-7.812
30.0417	-5.72	22.55	-8.6							57.8969	-8.803	22.38	-10.355							67.2759	-3.827	12.88	-7.813
30.0877	-5.52	22.6	-8.63							57.9382	-9.226	22.42	-10.38							67.3944	-3.916	12.89	-7.776
30.1337	-5.53	22.65	-8.55							57.9795	-7.989	22.46	-9.832							67.5129	-3.849	12.9	-7.779
30.1797	-6.28	22.7	-8.65							58.0207	-6.493	22.5	-9.571							67.6314	-3.936	12.91	-7.779
30.2257	-5.69	22.75	-8.56							58.062	-6.499	22.54	-9.389							67.7499	-4.06	12.92	-7.81
30.2717	-4.9	22.8	-8.53							58.1033	-6.587	22.58	-9.436							67.8684	-3.976	12.93	-7.825
30.3177	-4.7	22.85	-8.69							58.1446	-6.443	22.62	-9.496							67.9869	-3.911	12.94	-7.819
30.3638	-4.68	22.9	-8.46							58.1859	-6.752	22.66	-9.437							68.1054	-3.856	12.95	-7.82
30.4098	-4.86	22.95	-8.8							58.2272	-7.123	22.7	-9.624							68.224	-3.91	12.96	-7.818
30.4558	-4.951	23	-9.107							58.2685	-7.85	22.74	-9.67							68.3425	-3.939	12.97	-7.785
30.5018	-5.182	23.05	-9.124							58.3098	-9.281	22.78	-9.908							68.461	-3.719	12.98	-7.84
30.5478	-5.697	23.1	-9.122																	68.5795	-3.672	12.99	-7.869
30.5938	-5.359	23.15	-9.25																	68.698	-3.691	13	-7.883
30.6398	-5.421	23.2	-9.217																	68.8165	-3.829	13.01	-7.959
30.6858	-5.797	23.25	-9.257																	68.935	-3.895	13.02	-7.999
30.7319	-6.218	23.3	-9.13																	69.0535	-4.078	13.03	-8.045
30.7779	-6.84	23.35	-9.016																	69.172	-4.181	13.04	-8.108
30.8239	-6.153	23.4	-8.798																	69.2906	-4.041	13.05	-8.113
30.8699	-5.648	23.45	-8.818																	69.4091	-4.3	13.06	-8.234
30.9159	-5.239	23.5	-8.845																	69.5276	-4.561	13.07	-8.373
30.9619	-4.948	23.55	-8.767																	69.6461	-4.62	13.08	-8.412
31.0079	-4.967	23.6	-8.5																	69.7646	-4.578	13.09	-8.356
31.0539	-5.418	23.65	-8.774																	69.8831	-4.712	13.1	-8.432
31.1	-7.238	23.7	-8.907																	70.0016	-4.945	13.11	-8.497
31.146	-7.922	23.75	-9.063																	70.1201	-5.112	13.12	-8.573
31.192	-4.94	23.8	-8.597																	70.2386	-5.097	13.13	-8.565
31.238	-5.752	23.85	-8.58																	70.3571	-5.352	13.14	-8.63
31.284	-5.246	23.9	-8.516																	70.4756	-5.235	13.15	-8.582
31.33	-7.325	23.95	-10.094																	70.5942	-5.427	13.16	-8.648
Hiatus																				70.7127	-5.435	13.17	-8.634
38.0856	-6.686	24	-9.95																	70.8312	-5.537	13.18	-8.6
38.0886	-6.855	24.05	-10																	70.9497	-5.57	13.19	-8.459
38.0915	-6.335	24.1	-9.428																	71.0682	-5.784	13.2	-8.402
38.0945	-6.328	24.15	-9.193																	Hiatus
38.0974	-6.454	24.2	-9.234																	107.374	-5.907	15.07	-9.171
38.1004	-6.394	24.25	-9.23																	107.386	-5.948	15.08	-9.168
38.1033	-6.239	24.3	-9.1																	107.397	-5.904	15.09	-9.215
38.1063	-6.477	24.35	-9.234																	107.409	-5.893	15.1	-9.176
38.1093	-6.539	24.4	-9.336																	107.42	-5.642	15.11	-9.241
38.1122	-6.734	24.45	-9.144																	107.432	-5.611	15.12	-9.222
38.1152	-6.369	24.5	-8.901																	107.443	-5.474	15.13	-9.248
38.1181	-6.69	24.55	-8.873																	107.455	-5.465	15.14	-9.228
38.1211	-6.737	24.6	-8.906																	107.467	-5.449	15.15	-9.191
38.124	-7.254	24.65	-9.263																	107.478	-5.435	15.16	-9.222
38.127	-7.012	24.7	-9.257																	107.49	-5.433	15.17	-9.278
38.1299	-6.571	24.75	-9.012																	107.501	-5.409	15.18	-9.257
38.1329	-6.541	24.8	-9.034																	107.513	-5.415	15.19	-9.275
38.1359	-6.505	24.85	-9.292																	107.524	-5.45	15.2	-9.319
38.1388	-6.376	24.9	-9.278																	107.536	-5.463	15.21	-9.266
38.1418	-6.376	24.95	-9.195																	107.547	-5.587	15.22	-9.208
38.1447	-6.53	25	-9.12																	107.559	-5.5	15.23	-9.139
38.1477	-6.94	25.05	-9.31																	107.57	-5.393	15.24	-9.048
38.1506	-6.98	25.1	-9.35																	107.582	-5.47	15.25	-9.145
38.1536	-6.9	25.15	-8.98																	107.593	-5.637	15.26	-9.032
38.1565	-6.79	25.2	-9.01																	107.605	-5.658	15.27	-9.057
38.1595	-6.78	25.25	-9.08																	107.617	-5.721	15.28	-8.992
38.1625	-6.61	25.3	-8.9																	107.628	-5.697	15.29	-8.978
38.1654	-6.62	25.35	-8.86																	107.64	-5.705	15.3	-8.998
38.1684	-6.6	25.4	-8.88																	107.651	-5.759	15.31	-8.978
38.1713	-6.7	25.45	-8.84																	107.663	-5.701	15.32	-8.937
38.1743	-7.08	25.5	-9.02																	107.674	-5.867	15.33	-9.034
38.1772	-7.11	25.55	-8.99																	107.686	-5.807	15.34	-9.064
38.1802	-6.65	25.6	-9.02																	107.697	-5.592	15.35	-9.051
38.1831	-6.44	25.65	-8.91																	107.709	-5.597	15.36	-9.073
38.1861	-5.8	25.7	-8.68																	107.72	-5.293	15.37	-9.06
38.1891	-5.87	25.75	-8.8																	107.732	-5.424	15.38	-9.075
38.192	-5.36	25.8	-8.73																	107.743	-5.483	15.39	-9.052
38.1934	-5.28	25.85	-8.73																	107.755	-5.859	15.4	-8.973
38.1948	-4.81	25.9	-8.58																	107.767	-5.946	15.41	-8.998
38.1963	-4.69	25.95	-8.56																	107.778	-6.171	15.42	-9.066
38.1977	-4.42	26	-8.45																	107.79	-6.292	15.43	-9.062
38.1991	-4.4	26.05	-8.4																	107.801	-6.435	15.44	-9.013
38.2006	-4.42	26.1	-8.29																	107.813	-6.511	15.45	-8.998
38.202	-4.63	26.15	-8.52																	107.824	-6.464	15.46	-9.056
38.2035	-4.72	26.2	-8.28																	107.836	-6.427	15.47	-9.044
38.2049	-4.94	26.25	-8.41																	107.847	-6.244	15.48	-9.033
38.2064	-4.98	26.3	-8.12																	107.859	-6.014	15.49	-9.016
38.2078	-5.38	26.35	-8.33																	107.87	-5.993	15.5	-9.066
38.2093	-5.2	26.4	-8.42																	107.882	-6.029	15.51	-9.069
38.2107	-5.2	26.45	-8.45																	107.893	-5.929	15.52	-9.083
38.2122	-4.99	26.5	-8.34																	107.905	-5.856	15.53	-9.057
38.2136	-4.83	26.55	-8.3																	107.916	-5.748	15.54	-9.115
38.2151	-4.29	26.6	-8.26																	107.928	-5.756	15.55	-9.156
38.2165	-3.93	26.65	-8.05																	107.94	-5.731	15.56	-9.185
38.218	-4.1	26.7	-8.24																	107.951	-5.697	15.57	-9.14
38.2194	-4.12	26.75	-8.17																	107.963	-5.665	15.58	-9.133
38.2209	-4.08	26.8	-8.24																	107.974	-5.831	15.59	-9.082
38.2223	-3.91	26.85	-8.23																	107.986	-6.019	15.6	-9.001
38.2238	-4.21	26.9	-8.21																	107.997	-6.25	15.61	-8.243
38.2252	-4.14	26.95	-8																	108.009	-6.491	15.62	-7.634
38.2266	-4.22	27	-8.09																	108.02	-6.894	15.63	-7.313
38.2281	-4.31	27.05	-8.14																	108.032	-6.934	15.64	-6.945
38.2295	-4.41	27.1	-8.15																	108.043	-7.386	15.65	-6.182
38.231	-4.08	27.15	-8.01																	108.055	-7.681	15.66	-5.733
38.2324	-3.93	27.2	-8.02																	108.066	-7.608	15.67	-5.856
38.2339	-4.07	27.25	-8.12																	108.078	-7.841	15.68	-5.498
38.2353	-4.2	27.3	-8.17																	108.09	-8.021	15.69	-5.491
38.2368	-4.22	27.35	-8.16																	108.101	-8.199	15.7	-6.101
38.2382	-4.34	27.4	-8.31																	108.113	-8.316	15.71	-6.531
38.2397	-4.12	27.45	-8.35																	108.124	-8.535	15.72	-7.021
38.2681	-4.45	27.5	-8.33																	108.136	-8.607	15.73	-7.65
38.2956	-4.71	27.55	-8.49																	108.147	-8.655	15.74	-8.129
38.3231	-4.57	27.6	-8.41																	108.159	-9.06	15.75	-9.568
38.3506	-4.65	27.65	-8.32																	108.17	-9.005	15.76	-9.247
38.3782	-4.82	27.7	-8.34																	108.182	-9.115	15.77	-9.659
38.4057	-4.75	27.75	-8.33																	108.193	-9.227	15.78	-10.146
38.4332	-4.74	27.8	-8.38																	108.205	-9.38	15.79	-10.414
38.4608	-4.96	27.85	-8.34																	108.216	-9.358	15.8	-10.432
38.4883	-4.59	27.9	-8.04																	108.228	-9.3	15.81	-10.449
38.5158	-4.57	27.95	-8.09																	108.24	-9.403	15.82	-10.792
38.5434	-4.71	28	-8.23																	108.251	-9.39	15.83	-10.768
38.5709	-4.24	28.05	-7.97																	108.263	-9.23	15.84	-10.73
38.5984	-4.2	28.1	-8.15																	108.274	-9.193	15.85	-10.805
38.626	-4.27	28.15	-8.05																	108.286	-9.068	15.86	-10.793
38.6535	-4.4	28.2	-8.23																	108.297	-9.01	15.87	-10.71
38.6702	-4.21	28.25	-8.12																	108.309	-8.781	15.88	-10.627
38.6869	-4.31	28.3	-8.08																	108.32	-8.758	15.89	-10.579
38.7036	-4.19	28.35	-8.19																	108.332	-8.503	15.9	-10.514
38.7203	-4.39	28.4	-8.12																	108.343	-8.128	15.91	-10.314
38.737	-4.22	28.45	-8.04																	108.355	-7.595	15.92	-10.1
38.7537	-4.08	28.5	-7.98																	108.366	-7.407	15.93	-9.946
38.7704	-4.31	28.55	-8.27																	108.378	-7.072	15.94	-9.759
38.7871	-4.09	28.6	-8.13																	108.39	-6.62	15.95	-9.54
38.8038	-4.13	28.65	-8.14																	108.401	-6.316	15.96	-9.37
38.8205	-4.17	28.7	-8.38																	108.413	-6.418	15.97	-9.412
38.8372	-4.25	28.75	-8.46																	108.424	-5.96	15.98	-9.183
38.8539	-4.17	28.8	-8.44																	108.436	-5.808	15.99	-9.065
38.8706	-4.08	28.85	-8.29																	108.447	-5.624	16	-9.015
38.8873	-4.23	28.9	-8.17																	108.459	-5.654	16.01	-8.909
38.904	-4.34	28.95	-8.19																	108.47	-5.584	16.02	-8.889
38.9207	-4.08	29	-8.17																	108.482	-5.524	16.03	-8.893
38.9374	-4.19	29.05	-8.22																	108.493	-5.628	16.04	-8.868
38.9541	-4.19	29.1	-8.21																	108.505	-5.631	16.05	-8.87
38.9708	-4.23	29.15	-8.29																	108.516	-5.781	16.06	-8.855
38.9875	-4.46	29.2	-8.45																	108.528	-5.75	16.07	-8.842
39.0042	-4.34	29.25	-8.29																	108.539	-5.761	16.08	-8.868
39.0209	-4.24	29.3	-8.34																	108.551	-5.734	16.09	-8.872
39.0376	-4.29	29.35	-8.34																	108.563	-5.76	16.1	-8.858
39.0542	-4.34	29.4	-8.39																	108.574	-5.751	16.11	-8.858
39.0709	-3.96	29.45	-8.37																	108.586	-5.817	16.12	-8.899
39.0876	-4.33	29.5	-8.52																	108.597	-5.824	16.13	-8.906
39.1043	-4.55	29.55	-8.56																	108.609	-5.816	16.14	-8.935
39.121	-4.89	29.6	-8.46																	108.62	-5.718	16.15	-8.941
39.1377	-4.83	29.65	-8.38																	108.632	-5.53	16.16	-8.922
39.1544	-4.3	29.7	-8.35																	108.643	-5.656	16.17	-8.94
39.1711	-4.34	29.75	-8.24																	108.655	-5.525	16.18	-8.953
39.1878	-4.13	29.8	-8.26																	108.666	-5.491	16.19	-8.945
39.2045	-4.53	29.85	-8.77																	108.678	-5.534	16.2	-8.986
39.2212	-4.74	29.9	-9																	108.689	-5.461	16.21	-9.037
39.2379	-5.11	29.95	-8.99																	108.701	-5.52	16.22	-9.065
39.2546	-4.88	30	-8.91																	108.713	-5.39	16.23	-9.01
39.2713	-4.61	30.05	-8.8																	108.724	-5.234	16.24	-9.028
39.288	-4.85	30.1	-8.76																	108.736	-5.364	16.25	-9.091
39.3047	-4.83	30.15	-8.72																	108.747	-5.328	16.26	-9.125
Hiatus																				108.759	-5.26	16.27	-9.277
41.625	-4.98	30.2	-8.54																	108.77	-5.226	16.28	-9.287
41.7515	-4.86	30.25	-8.51																	108.782	-5.263	16.29	-9.233
41.878	-4.89	30.3	-8.78																	108.793	-5.164	16.3	-9.285
42.0045	-4.83	30.35	-8.85																	108.805	-5.255	16.31	-9.23
42.131	-4.43	30.4	-8.75																	108.816	-5.175	16.32	-9.222
42.2575	-4.53	30.45	-8.81																	108.828	-5.174	16.33	-9.19
42.3839	-4.66	30.5	-8.85																	108.839	-5.194	16.34	-9.182
42.5104	-4.5	30.55	-8.84																	108.851	-5.237	16.35	-9.194
42.6369	-4.74	30.6	-9																	108.863	-5.218	16.36	-9.163
42.7634	-4.76	30.65	-9.09																	108.874	-5.341	16.37	-9.168
42.8899	-5.65	30.7	-9.45																	108.886	-5.288	16.38	-9.124
43.0164	-5.83	30.75	-9.55																	108.897	-5.325	16.39	-9.084
43.1429	-6.83	30.8	-9.95																	108.909	-5.251	16.4	-9.08
43.2694	-6.7	30.85	-10.11																	108.92	-5.302	16.41	-9.057
43.272	-6.87	30.9	-10.05																	108.932	-5.05	16.42	-9.016
43.274	-7.25	30.95	-9.94																	108.943	-5.057	16.43	-8.996
43.2759	-7.38	31	-9.93																	108.955	-4.976	16.44	-8.958
43.2779	-7.44	31.05	-10.03																	108.966	-4.923	16.45	-8.918
43.2798	-7.36	31.1	-9.88																	108.978	-4.917	16.46	-8.903
43.2818	-7.36	31.15	-9.92																	108.989	-4.97	16.47	-8.89
43.2838	-7.14	31.2	-9.97																	109.001	-4.979	16.48	-8.85
43.2857	-6.89	31.25	-9.93																	109.013	-4.846	16.49	-8.806
43.2877	-6.56	31.3	-9.96																	109.024	-4.948	16.5	-8.754
43.2896	-6.55	31.35	-9.88																	109.036	-4.941	16.51	-8.716
43.2916	-6.62	31.4	-10.14																	109.047	-4.983	16.52	-8.713
43.2936	-6.5	31.45	-9.89																	109.059	-5.055	16.53	-8.696
43.2955	-6.7	31.5	-9.86																	109.07	-4.986	16.54	-8.627
43.2975	-6.48	31.55	-9.82																	109.082	-5.122	16.55	-8.636
43.2994	-6.36	31.6	-9.73																	109.093	-5.12	16.56	-8.626
43.3014	-6.2	31.65	-9.77																	109.105	-5.237	16.57	-8.644
43.3034	-6.39	31.7	-9.9																	109.116	-5.382	16.58	-8.633
43.3053	-6.22	31.75	-9.83																	109.128	-5.401	16.59	-8.618
43.3073	-6.3	31.8	-9.84																	109.139	-5.564	16.6	-8.637
43.3092	-6.09	31.85	-9.8																	109.151	-5.684	16.61	-8.645
43.3112	-6.02	31.9	-9.65																	109.162	-5.612	16.62	-8.665
43.3132	-5.98	31.95	-9.57																	109.174	-5.707	16.63	-8.689
43.3151	-6.32	32	-9.79																	109.186	-5.646	16.64	-8.73
43.3171	-6.18	32.05	-9.64																	109.197	-5.694	16.65	-8.667
43.319	-5.99	32.1	-9.74																	109.209	-5.66	16.66	-8.71
43.321	-6.01	32.15	-9.78																	109.22	-5.658	16.67	-8.762
43.323	-6.23	32.2	-9.83																	109.232	-5.609	16.68	-8.736
43.3249	-6.27	32.25	-9.77																	109.243	-5.657	16.69	-8.767
43.3269	-6.35	32.3	-9.7																	109.255	-5.572	16.7	-8.794
43.3288	-6.43	32.35	-9.72																	109.266	-5.638	16.71	-8.834
43.3308	-6.68	32.4	-9.81																	109.278	-5.628	16.72	-8.841
43.3327	-6.64	32.45	-9.56																	109.289	-5.701	16.73	-8.921
43.3347	-7.01	32.5	-9.69																	109.301	-5.797	16.74	-8.964
43.3367	-7.1	32.55	-9.68																	109.312	-5.727	16.75	-9.05
43.3386	-7.31	32.6	-9.56																	109.324	-5.718	16.76	-9.102
43.3406	-7.57	32.65	-9.58																	109.336	-5.724	16.77	-9.204
43.3425	-7.44	32.7	-9.67																	109.347	-5.793	16.78	-9.322
43.3445	-7.63	32.75	-9.76																	109.359	-5.772	16.79	-9.393
43.3465	-7.38	32.8	-9.68																	109.37	-5.747	16.8	-9.441
43.3484	-7.57	32.85	-9.76																	109.382	-5.659	16.81	-9.471
43.3504	-7.26	32.9	-9.78																	109.393	-5.548	16.82	-9.587
43.3523	-7.39	32.95	-9.66																	109.405	-5.558	16.83	-9.678
43.3543	-7.27	33	-9.6																	109.416	-5.544	16.84	-9.707
43.3563	-7.25	33.05	-9.58																	109.428	-5.502	16.85	-9.65
43.3582	-7.4	33.1	-9.66																	109.439	-5.395	16.86	-9.676
43.3602	-7.33	33.15	-9.48																	109.451	-5.403	16.87	-9.633
43.3621	-7.2	33.2	-9.59																	109.462	-5.362	16.88	-9.617
43.3641	-7.38	33.25	-9.75																	109.474	-5.41	16.89	-9.598
43.3661	-7.83	33.3	-9.68																	109.486	-5.501	16.9	-9.602
43.368	-7.92	33.35	-9.55																	109.497	-5.696	16.91	-9.655
43.37	-8.14	33.4	-9.74																	109.509	-5.609	16.92	-9.629
43.3719	-8.04	33.45	-9.73																	109.52	-5.699	16.93	-9.561
43.3739	-8.18	33.5	-9.68																	109.532	-5.659	16.94	-9.563
43.3759	-8.29	33.55	-9.42																	109.543	-5.718	16.95	-9.589
43.3778	-7.81	33.6	-9.81																	109.555	-5.712	16.96	-9.611
43.3798	-7.81	33.65	-9.85																	109.566	-5.701	16.97	-9.602
43.3931	-7.23	33.7	-9.4																	109.578	-5.487	16.98	-9.601
43.4064	-7.31	33.75	-9.4																	109.589	-5.42	16.99	-9.683
43.4197	-7.18	33.8	-9.37																	109.601	-5.14	17	-9.698
43.433	-7.26	33.85	-9.45																	109.612	-5.193	17.01	-9.718
43.4462	-6.94	33.9	-9.41																	109.624	-5.215	17.02	-9.705
43.4595	-7.11	33.95	-9.33																	109.636	-5.157	17.03	-9.665
43.4728	-6.53	34	-9.3																	109.647	-5.234	17.04	-9.689
43.4861	-6.75	34.05	-9.28																	109.659	-5.324	17.05	-9.669
43.4994	-5.51	34.1	-9.31																	109.67	-5.343	17.06	-9.651
43.5127	-6.96	34.15	-9.43																	109.682	-5.397	17.07	-9.653
43.526	-5.2	34.2	-9																	109.693	-5.417	17.08	-9.628
43.5393	-5.44	34.25	-9.1																	109.705	-5.37	17.09	-9.631
43.5525	-5.34	34.3	-9.16																	109.716	-5.429	17.1	-9.652
43.5658	-5.09	34.35	-9.06																	109.728	-5.485	17.11	-9.634
43.5791	-5.15	34.4	-9.12																	109.739	-5.597	17.12	-9.65
43.5924	-5.13	34.45	-9.02																	109.751	-5.6	17.13	-9.704
43.6057	-4.9	34.5	-8.85																	109.762	-5.608	17.14	-9.752
43.619	-4.99	34.55	-8.82																	109.774	-5.665	17.15	-9.798
43.6323	-4.79	34.6	-8.94																	109.785	-5.693	17.16	-9.843
43.6455	-4.9	34.65	-8.9																	109.797	-5.811	17.17	-9.954
43.6499	-4.81	34.7	-8.97																	109.809	-5.78	17.18	-9.958
43.6541	-4.79	34.75	-9.09																	109.82	-5.853	17.19	-9.995
43.6584	-4.96	34.8	-9.06																	109.832	-5.882	17.2	-10.037
43.6627	-4.6	34.85	-9																	109.843	-5.913	17.21	-10.028
43.667	-4.82	34.9	-9.08																	109.855	-5.955	17.22	-10.057
43.6712	-4.87	34.95	-9.17																	109.866	-5.908	17.23	-10.041
43.6755	-4.92	35	-8.98																	109.878	-5.981	17.24	-10.059
																				109.889	-6.023	17.25	-10.033
																				109.901	-6.061	17.26	-10.042
																				109.912	-6.104	17.27	-10.04
																				109.924	-6.149	17.28	-10.065
																				109.935	-6.151	17.29	-10.046
																				109.947	-6.188	17.3	-10.069
																				109.959	-6.237	17.31	-10.043
																				109.97	-6.265	17.32	-10.064
																				109.982	-6.247	17.33	-10.067
																				109.993	-6.345	17.34	-10.056
																				110.005	-6.343	17.35	-10.029
																				110.016	-6.394	17.36	-10.044
																				110.028	-6.466	17.37	-10.05
																				110.039	-6.489	17.38	-10.053
																				110.051	-6.621	17.39	-10.042
																				110.062	-6.729	17.4	-10.063
																				110.074	-6.975	17.41	-10.113
																				110.085	-7.034	17.42	-10.157
																				110.097	-7.313	17.43	-10.156
																				110.109	-7.417	17.44	-10.247
																				110.12	-7.451	17.45	-10.185
																				110.132	-7.529	17.46	-10.238
																				110.143	-7.789	17.47	-10.299
																				110.155	-7.736	17.48	-10.279
																				110.166	-7.799	17.49	-10.33
																				110.178	-7.778	17.5	-10.321
																				110.189	-7.712	17.51	-10.275
																				110.201	-7.801	17.52	-10.292
																				110.212	-7.715	17.53	-10.315
																				110.224	-7.703	17.54	-10.275
																				110.235	-7.755	17.55	-10.264
																				110.247	-7.493	17.56	-10.236
																				110.259	-7.421	17.57	-10.192
																				110.27	-7.433	17.58	-10.227
																				110.282	-7.368	17.59	-10.185
																				110.293	-7.169	17.6	-10.188
																				110.305	-7.22	17.61	-10.209
																				110.316	-7.508	17.62	-10.284
																				110.328	-7.535	17.63	-10.285
																				110.339	-7.185	17.64	-10.201
																				110.351	-7.09	17.65	-10.181
																				110.362	-7.179	17.66	-10.177
																				110.374	-7.138	17.67	-10.171
																				110.385	-6.931	17.68	-10.136
																				110.397	-6.857	17.69	-10.196
																				110.408	-6.986	17.7	-10.184
																				110.42	-6.642	17.71	-10.065
																				110.432	-6.665	17.72	-10.073
																				110.443	-6.639	17.73	-10.045
																				110.455	-6.664	17.74	-10.036
																				110.466	-6.636	17.75	-10.043
																				110.478	-6.519	17.76	-10.009
																				110.489	-6.557	17.77	-10.01
																				110.501	-6.463	17.78	-9.996
																				110.512	-6.46	17.79	-9.963
																				110.524	-6.353	17.8	-9.987
																				110.535	-6.366	17.81	-9.934
																				110.547	-6.372	17.82	-9.971
																				110.558	-6.396	17.83	-9.958
																				110.57	-6.376	17.84	-9.959
																				110.582	-6.313	17.85	-9.921
																				110.593	-6.362	17.86	-9.912
																				110.605	-6.366	17.87	-9.924
																				110.616	-6.42	17.88	-9.916
																				110.628	-6.416	17.89	-9.896
																				110.639	-6.509	17.9	-9.908
																				110.664	-6.465	17.91	-9.883
																				110.69	-6.449	17.92	-9.887
																				110.715	-6.416	17.93	-9.881
																				110.741	-6.458	17.94	-9.872
																				110.766	-6.441	17.95	-9.867
																				110.792	-6.441	17.96	-9.859
																				110.817	-6.52	17.97	-9.868
																				110.843	-6.628	17.98	-9.961
																				110.869	-6.546	17.99	-9.876
																				110.894	-6.507	18	-9.854
																				110.92	-6.492	18.01	-9.868
																				110.945	-6.553	18.02	-9.888
																				110.971	-6.45	18.03	-9.859
																				110.996	-6.49	18.04	-9.836
																				111.022	-6.447	18.05	-9.846
																				111.029	-6.413	18.06	-9.848
																				111.036	-6.341	18.07	-9.815
																				111.042	-6.437	18.08	-9.798
																				111.049	-6.473	18.09	-9.889
																				111.056	-6.425	18.1	-9.856
																				111.062	-6.457	18.11	-9.838
																				111.069	-6.493	18.12	-9.792
																				111.075	-6.444	18.13	-9.823
																				111.082	-6.511	18.14	-9.783
																				111.088	-6.44	18.15	-9.781
																				111.095	-6.543	18.16	-9.798
																				111.101	-6.497	18.17	-9.805
																				111.108	-6.535	18.18	-9.774
																				111.114	-6.489	18.19	-9.763
																				111.121	-6.454	18.2	-9.709
																				111.127	-6.497	18.21	-9.732
																				111.134	-6.518	18.22	-9.757
																				111.14	-6.523	18.23	-9.742
																				111.147	-6.497	18.24	-9.713
																				111.153	-6.542	18.25	-9.722
																				111.16	-6.611	18.26	-9.725
																				111.166	-6.704	18.27	-9.694
																				111.173	-6.551	18.28	-9.689
																				111.18	-6.609	18.29	-9.701
																				111.186	-6.544	18.3	-9.73
																				111.193	-6.576	18.31	-9.674
																				111.199	-6.595	18.32	-9.656
																				111.206	-6.53	18.33	-9.614
																				111.212	-6.632	18.34	-9.694
																				111.219	-6.618	18.35	-9.707
																				111.225	-6.699	18.36	-9.655
																				111.232	-6.675	18.37	-9.695
																				111.238	-6.678	18.38	-9.605
																				111.245	-6.747	18.39	-9.649
																				111.251	-6.756	18.4	-9.629
																				111.258	-6.687	18.41	-9.641
																				111.264	-6.728	18.42	-9.646
																				111.271	-6.776	18.43	-9.626
																				111.277	-6.78	18.44	-9.664
																				111.284	-6.753	18.45	-9.668
																				111.29	-6.811	18.46	-9.609
																				111.297	-6.907	18.47	-9.63
																				111.303	-6.862	18.48	-9.651
																				111.31	-6.999	18.49	-9.73
																				111.317	-6.953	18.5	-9.683
																				111.323	-7.004	18.51	-9.693
																				111.33	-7.026	18.52	-9.795
																				111.336	-6.886	18.53	-9.671
																				111.343	-7.027	18.54	-9.812
																				111.349	-6.977	18.55	-9.824
																				111.356	-7.042	18.56	-9.876
																				111.362	-7.024	18.57	-9.832
																				111.369	-6.989	18.58	-9.776
																				111.375	-7.127	18.59	-9.9
																				111.382	-7.159	18.6	-9.902
																				111.388	-7.262	18.61	-9.998
																				111.395	-7.14	18.62	-9.939
																				111.401	-7.151	18.63	-10.006
																				111.408	-7.158	18.64	-9.979
																				111.414	-7.24	18.65	-10.01
																				111.421	-7.155	18.66	-9.988
																				111.427	-7.155	18.67	-9.978
																				111.434	-7.182	18.68	-9.955
																				111.441	-7.083	18.69	-9.969
																				111.447	-7.187	18.7	-9.96
																				111.454	-7.242	18.71	-9.968
																				111.46	-7.218	18.72	-9.919
																				111.467	-7.278	18.73	-9.888
																				111.473	-7.255	18.74	-9.911
																				111.48	-7.25	18.75	-9.938
																				111.486	-7.184	18.76	-9.905
																				111.493	-7.149	18.77	-9.868
																				111.499	-7.201	18.78	-9.838
																				111.506	-7.248	18.79	-9.84
																				111.512	-7.191	18.8	-9.847
																				111.519	-7.285	18.81	-9.863
																				111.525	-7.325	18.82	-9.871
																				111.532	-7.349	18.83	-9.864
																				111.538	-7.269	18.84	-9.86
																				111.545	-7.143	18.85	-9.857
																				111.551	-7.217	18.86	-9.818
																				111.558	-7.229	18.87	-9.802
																				111.565	-7.204	18.88	-9.763
																				111.571	-7.078	18.89	-9.691
																				111.578	-7.036	18.9	-9.62
																				111.584	-7.092	18.91	-9.558
																				111.591	-7.004	18.92	-9.539
																				111.597	-7.08	18.93	-9.542
																				111.604	-7.078	18.94	-9.561
																				111.61	-6.904	18.95	-9.503
																				111.617	-6.951	18.96	-9.509
																				111.623	-6.978	18.97	-9.55
																				111.63	-6.89	18.98	-9.453
																				111.636	-6.887	18.99	-9.492
																				111.643	-7.081	19	-9.519
																				111.649	-7.126	19.01	-9.543
																				111.656	-7.261	19.02	-9.561
																				111.662	-7.291	19.03	-9.598
																				111.669	-7.452	19.04	-9.655
																				111.675	-7.453	19.05	-9.616
																				111.682	-7.595	19.06	-9.627
																				111.689	-7.57	19.07	-9.608
																				111.695	-7.485	19.08	-9.583
																				111.702	-7.525	19.09	-9.592
																				111.708	-7.46	19.1	-9.559
																				111.715	-7.415	19.11	-9.569
																				111.721	-7.415	19.12	-9.542
																				111.728	-7.273	19.13	-9.523
																				111.734	-7.297	19.14	-9.507
																				111.741	-7.251	19.15	-9.523
																				111.747	-7.091	19.16	-9.491
																				111.754	-6.957	19.17	-9.498
																				111.76	-6.826	19.18	-9.472
																				111.767	-6.695	19.19	-9.443
																				111.773	-6.621	19.2	-9.438
																				111.78	-6.712	19.21	-9.465
																				111.786	-6.578	19.22	-9.391
																				111.793	-6.765	19.23	-9.361
																				111.799	-6.856	19.24	-9.411
																				111.806	-6.976	19.25	-9.419
																				111.812	-7.033	19.26	-9.398
																				111.819	-7.123	19.27	-9.39
																				111.826	-7.174	19.28	-9.374
																				111.832	-6.975	19.29	-9.439
																				111.839	-6.954	19.3	-9.393
																				111.845	-6.897	19.31	-9.4
																				111.852	-6.811	19.32	-9.367
																				111.858	-6.918	19.33	-9.399
																				111.865	-6.729	19.34	-9.371
																				111.871	-6.625	19.35	-9.369
																				111.878	-6.653	19.36	-9.365
																				111.884	-6.689	19.37	-9.353
																				111.891	-6.675	19.38	-9.32
																				111.897	-6.678	19.39	-9.303
																				111.904	-6.752	19.4	-9.248
																				111.91	-6.826	19.41	-9.235
																				111.917	-6.767	19.42	-9.197
																				111.923	-6.929	19.43	-9.183
																				111.93	-7.045	19.44	-9.186
																				111.936	-7.073	19.45	-9.1
																				111.943	-7.046	19.46	-9.108
																				111.95	-7.033	19.47	-9.073
																				111.956	-6.825	19.48	-9.042
																				111.963	-6.803	19.49	-9.054
																				111.969	-6.54	19.5	-9.55
																				112.154	-6.75	19.51	-9.42
																				112.334	-7.19	19.52	-9.5
																				112.513	-7.24	19.53	-9.39
																				112.692	-7.82	19.54	-9.52
																				112.872	-7.79	19.55	-9.44
																				113.051	-7.43	19.56	-9.5
																				113.23	-7.01	19.57	-9.56
																				113.41	-6.85	19.58	-9.48
																				113.589	-6.82	19.59	-9.45
																				113.853	-6.74	19.6	-9.57
																				114.126	-6.73	19.61	-9.45
																				114.399	-6.91	19.62	-9.51
																				114.673	-6.6	19.63	-9.37
																				114.946	-6.99	19.64	-9.41
																				115.219	-6.91	19.65	-9.23
																				115.492	-6.78	19.66	-9.16
																				115.765	-6.84	19.67	-8.97
																				116.039	-7.72	19.68	-9.18
																				116.312	-7.58	19.69	-9.08
																				116.585	-7.28	19.7	-9.08
																				116.858	-6.91	19.71	-9.16
																				117.131	-6.7	19.72	-9.11
																				117.405	-6.52	19.73	-9.09
																				117.678	-6.69	19.74	-9
																				117.951	-7.02	19.75	-9.08
																				118.224	-6.68	19.76	-9.07
																				118.497	-6.55	19.77	-9.01
																				118.771	-6.69	19.78	-8.95
																				119.044	-6.31	19.79	-8.97
																				119.317	-5.46	19.8	-8.89
																				119.59	-5.4	19.81	-9.04
																				119.863	-6.01	19.82	-9.07
																				120.137	-6.47	19.83	-9.24
																				120.41	-6.51	19.84	-9.51
																				120.683	-6.43	19.85	-9.68
																				120.956	-6.01	19.86	-9.33
																				121.229	-4.24	19.87	-8.9
																				121.503	-7.92	19.88	-8.9
																				121.776	-7.7	19.89	-8.53
																				122.049	-7.99	19.9	-7.88
																				122.322	-8.4	19.91	-8.49
																				122.595	-8.45	19.92	-8.88
																				122.869	-9.19	19.93	-9.49
																				123.142	-8.74	19.94	-9.69
																				123.415	-8.43	19.95	-9.9
																				123.688	-8.48	19.96	-10.01
																				123.961	-8.6	19.97	-10
																				124.235	-9.1	19.98	-10.79
																				124.508	-9.02	19.99	-11.22
																				124.781	-9.47	20	-10.81
																				125.054	-9.33	20.01	-10.36
																				125.483	-9.49	20.02	-10.39
																				125.904	-8.93	20.03	-10.11
																				126.326	-9.24	20.04	-10.05
																				126.747	-8.89	20.05	-10
																				127.169	-9.04	20.06	-10.03
																				127.59	-8.9	20.07	-9.95
																				128.012	-9.5	20.08	-10.1
																				128.433	-9.32	20.09	-9.89
																				128.527	-9.02	20.1	-9.71
																				128.632	-7.39	20.11	-8.99
																				128.737	-5.22	20.12	-8.19
																				128.842	-4.85	20.13	-8.53
																				128.948	-5.33	20.14	-8.99
																				129.053	-5.22	20.15	-9.1
																				129.158	-4.68	20.16	-9.02
																				129.263	-4.52	20.17	-9.25
																				129.368	-4.21	20.18	-9
																				129.474	-4.38	20.19	-9.15
																				129.579	-4.49	20.2	-9.16
																				129.684	-4.74	20.21	-9.09
																				129.763	-5.22	20.22	-9.18
																				129.835	-5.2	20.23	-9.22
																				129.907	-5.11	20.24	-9.02
																				129.979	-5.01	20.25	-8.91
																				130.051	-4.78	20.26	-8.82
																				130.123	-5.02	20.27	-8.9
																				130.195	-4.93	20.28	-8.88
																				130.267	-4.72	20.29	-8.59
																				130.339	-4.45	20.3	-8.3
																				130.411	-4.35	20.31	-7.98
																				130.51	-4.04	20.32	-7.89
																				130.607	-3.87	20.33	-7.9
																				130.704	-3.6	20.34	-8.06
																				130.802	-3.39	20.35	-8.11
																				130.899	-3.35	20.36	-8.4
																				130.996	-3.37	20.37	-8.23
																				131.093	-3.55	20.38	-7.98
																				131.19	-4	20.39	-8.14
																				131.288	-4.11	20.4	-8.21
																				131.385	-4.26	20.41	-8.21
																				131.734	-4.47	20.42	-8.3
																				132.086	-4.61	20.43	-8.22
																				132.437	-4.67	20.44	-8.26
																				132.788	-4.37	20.45	-8.17
																				133.139	-3.86	20.46	-8.06
																				133.49	-3.62	20.47	-8
																				133.841	-3.54	20.48	-8.04
																				134.192	-3.49	20.49	-8.03
																				134.543	-3.56	20.5	-8.01
																				134.895	-3.77	20.51	-7.94
																				134.974	-3.7	20.52	-7.76
																				135.052	-3.46	20.53	-7.34
																				135.13	-3.62	20.54	-7.24
																				135.208	-3.97	20.55	-7.17
																				135.286	-4.11	20.56	-7.06
																				135.365	-4.11	20.57	-7.06
																				135.443	-4.13	20.58	-7.18
																				135.521	-3.9	20.59	-7.11
																				135.599	-3.76	20.6	-7.07
																				135.677	-3.84	20.61	-7.07
																				135.787	-3.89	20.62	-7.03
																				135.892	-3.75	20.63	-6.99
																				135.998	-3.4	20.64	-6.81
																				136.104	-3.3	20.65	-6.7
																				136.21	-3.22	20.66	-6.6
																				136.315	-3.24	20.67	-6.74
																				136.421	-3.36	20.68	-7.08
																				136.527	-3.35	20.69	-7.17
																				136.632	-3.4	20.7	-7.39
																				136.738	-3.47	20.71	-7.66
																				136.844	-3.4	20.72	-7.73
																				136.949	-3.56	20.73	-7.76
																				137.055	-3.65	20.74	-7.75
																				137.161	-3.91	20.75	-7.75
																				137.266	-3.55	20.76	-7.51
																				137.372	-3.43	20.77	-7.52
																				137.478	-3.59	20.78	-7.64
																				137.584	-3.53	20.79	-7.58
																				137.689	-3.75	20.8	-7.66
																				137.795	-4.1	20.81	-7.77
																				137.901	-3.86	20.82	-7.62
																				138.006	-3.69	20.83	-7.58
																				138.112	-3.85	20.84	-7.61
																				138.218	-3.84	20.85	-7.58
																				138.323	-3.58	20.86	-7.4
																				138.429	-4.06	20.87	-7.64
																				138.535	-3.22	20.88	-7.48
																				138.64	-3.67	20.89	-7.69
																				138.746	-3.24	20.9	-7.6
																				138.852	-3.79	20.91	-7.74
																				138.957	-3.5	20.92	-7.62
																				139.063	-3.56	20.93	-7.62
																				139.169	-4.09	20.94	-7.8
																				139.275	-3.43	20.95	-7.65
																				139.38	-3.64	20.96	-7.5
																				139.486	-4.01	20.97	-7.53
																				139.592	-4.22	20.98	-7.79
																				139.697	-4.15	20.99	-7.8
																				139.803	-4.59	21	-8.06
																				139.909	-4.76	21.01	-7.98
																				140.014	-4.94	21.02	-8.28
																				140.12	-4.37	21.03	-8.05
																				140.226	-4.04	21.04	-7.86
																				140.331	-3.66	21.05	-7.47
																				140.437	-3.27	21.06	-7.24
																				140.543	-3.4	21.07	-7.4
																				140.649	-3.81	21.08	-7.69
																				140.754	-3.69	21.09	-7.76
																				140.86	-4.5	21.1	-8.3
																				140.966	-4.15	21.11	-8.21
																				141.071	-4.04	21.12	-8.16
																				141.177	-4.15	21.13	-8.06
																				141.283	-2.59	21.14	-7.4
																				141.388	-3.87	21.15	-7.83
																				141.494	-3.96	21.16	-7.98
																				141.6	-3.57	21.17	-7.98
																				141.705	-3.43	21.18	-8.05
																				141.811	-3.54	21.19	-8.17
																				141.917	-3.89	21.2	-8.33
																				142.022	-4.17	21.21	-8.51
																				142.169	-5.04	21.22	-8.83
																				142.322	-5.22	21.23	-9.01
																				142.475	-6.2	21.24	-9.18
																				142.628	-6.64	21.25	-9.21
																				142.705	-7.38	21.26	-9.44
																				142.779	-6.46	21.27	-9.27
																				142.854	-6.12	21.28	-9.38
																				142.928	-5.09	21.29	-9.15
																				143.003	-4.86	21.3	-9.18
																				143.077	-4.26	21.31	-9.03
																				143.152	-4.2	21.32	-9.03
																				143.226	-4.15	21.33	-9.06
																				143.301	-4	21.34	-8.97
																				143.375	-3.98	21.35	-8.96
																				143.45	-4.11	21.36	-8.94
																				143.524	-4.11	21.37	-9.01
																				143.599	-4.35	21.38	-9.15
																				143.673	-4.64	21.39	-9.19
																				143.748	-4.46	21.4	-9.24
																				143.822	-4.6	21.41	-9.26
																				143.897	-4.78	21.42	-9.33
																				143.971	-4.83	21.43	-9.31
																				144.046	-4.98	21.44	-9.34
																				144.12	-5.64	21.45	-9.54
																				144.195	-4.91	21.46	-9.46
																				144.269	-5.39	21.47	-9.56
																				144.344	-5.52	21.48	-9.53
																				144.418	-5.93	21.49	-9.5
																				144.493	-6.36	21.5	-9.55
																				144.567	-6.11	21.51	-9.65
																				144.642	-5.72	21.52	-9.64
																				144.716	-6.59	21.53	-9.66
																				144.791	-6.74	21.54	-9.6
																				144.865	-6.57	21.55	-9.64
																				144.94	-6.58	21.56	-9.59
																				145.014	-6.61	21.57	-9.57
																				145.089	-6.92	21.58	-9.56
																				145.163	-7.46	21.59	-9.74
																				145.238	-7.04	21.6	-9.7
																				145.312	-7.02	21.61	-9.67
																				145.387	-7.23	21.62	-9.68
																				145.461	-7.02	21.63	-9.67
																				145.536	-6.42	21.64	-9.52
																				145.61	-7.02	21.65	-9.63
																				145.685	-8.02	21.66	-9.64
																				145.759	-8.97	21.67	-9.67
																				145.834	-8.72	21.68	-9.51
																				145.908	-8.45	21.69	-9.54
																				145.983	-7.1	21.7	-9.35
																				146.057	-5.89	21.71	-9.37
																				146.132	-5.23	21.72	-9.39
																				146.206	-4.4	21.73	-9.12
																				146.281	-4.57	21.74	-9.08
																				146.355	-5.6	21.75	-9.23
																				146.43	-6.12	21.76	-9.49
																				146.504	-4.02	21.77	-9.07
																				146.579	-3.9	21.78	-9.06
																				146.653	-3.73	21.79	-9.12
																				146.728	-3.78	21.8	-9.16
																				146.802	-3.81	21.81	-9.08
																				146.877	-3.91	21.82	-9.07
																				146.951	-4.13	21.83	-9.16
																				147.026	-4.43	21.84	-9.21
																				147.1	-4.67	21.85	-9.44
																				147.175	-4.62	21.86	-9.42
																				147.249	-4.78	21.87	-9.31
																				147.324	-4.87	21.88	-9.46
																				147.398	-4.72	21.89	-9.34
																				147.473	-4.48	21.9	-9.29
																				147.547	-4.45	21.91	-9.32
																				147.622	-4.48	21.92	-9.29
																				147.696	-4.52	21.93	-9.34
																				147.771	-4.63	21.94	-9.37
																				147.845	-4.73	21.95	-9.38
																				147.92	-4.79	21.96	-9.42
																				147.994	-4.88	21.97	-9.45
																				148.069	-4.88	21.98	-9.52
																				148.143	-4.96	21.99	-9.49
																				148.218	-4.71	22	-9.39
																				148.292	-4.82	22.01	-9.48
																				148.367	-4.71	22.02	-9.51
																				148.441	-4.91	22.03	-9.6
																				148.516	-5.04	22.04	-9.67
																				148.59	-5.16	22.05	-9.69
																				148.665	-5.11	22.06	-9.67
																				148.739	-4.94	22.07	-9.62
																				148.814	-4.62	22.08	-9.6
																				148.888	-4.51	22.09	-9.55
																				148.963	-3.73	22.1	-9.19
																				149.065	-3.95	22.11	-9.08
																				149.173	-4.12	22.12	-8.94
																				149.28	-4.59	22.13	-9
																				149.388	-4.78	22.14	-9.08
																				149.496	-4.81	22.15	-9.13
																				149.604	-4.93	22.16	-9.09
																				149.712	-5.07	22.17	-9.11
																				149.82	-5.07	22.18	-9.15
																				149.928	-5.36	22.19	-9.2
																				150.036	-5.75	22.2	-9.29
																				150.143	-6.11	22.21	-9.29
																				150.251	-6.11	22.22	-9.39
																				150.359	-6.16	22.23	-9.39
																				150.467	-6.45	22.24	-9.35
																				150.575	-6.59	22.25	-9.38
																				150.683	-6.87	22.26	-9.43
																				150.791	-7.47	22.27	-9.31
																				150.899	-7.93	22.28	-9.26
																				151.007	-6.91	22.29	-8.75
																				151.114	-7.64	22.3	-9.24
																				151.222	-7.95	22.31	-9.27
																				151.33	-8.15	22.32	-9.27
																				151.438	-7.83	22.33	-9.26
																				151.546	-7.6	22.34	-9.29
																				151.654	-6.57	22.35	-9.12
																				151.762	-5.75	22.36	-8.79
																				151.87	-4.92	22.37	-8.7
																				151.977	-3.95	22.38	-8.65
																				152.085	-3.77	22.39	-8.69
																				152.193	-2.42	22.4	-8.17
																				152.301	-4.39	22.41	-8.78
																				152.409	-4.69	22.42	-8.76
																				152.517	-4.29	22.43	-8.75
																				152.625	-4.1	22.44	-8.85
																				152.733	-4.06	22.45	-8.84
																				152.84	-4.34	22.46	-8.82
																				152.948	-4.19	22.47	-8.61
																				153.056	-4.02	22.48	-8.59
																				153.164	-2.87	22.49	-8.07
																				153.272	-4.19	22.5	-8.49
																				153.38	-4.98	22.51	-8.74
																				153.488	-5.06	22.52	-8.73
																				153.596	-4.6	22.53	-8.68
																				153.704	-4.57	22.54	-8.77
																				153.811	-4.43	22.55	-8.58
																				153.919	-4.48	22.56	-8.27
																				154.027	-4.26	22.57	-8.17
																				154.135	-4.22	22.58	-8.4
																				154.243	-4.17	22.59	-8.51
																				154.351	-4.1	22.6	-8.59
																				154.459	-4.24	22.61	-8.75
																				154.567	-4.31	22.62	-8.78
																				154.674	-4.51	22.63	-8.82
																				154.782	-4.34	22.64	-8.66
																				154.89	-4.42	22.65	-8.67
																				154.998	-4.25	22.66	-8.5
																				155.106	-4.2	22.67	-8.5
																				155.214	-4.41	22.68	-8.57
																				155.322	-4.6	22.69	-8.72
																				155.43	-4.47	22.7	-8.66
																				155.537	-4.44	22.71	-8.62
																				155.645	-4.51	22.72	-8.6
																				155.753	-5.02	22.73	-8.73
																				155.861	-5.09	22.74	-8.7
																				155.969	-4.98	22.75	-8.73
																				156.077	-4.86	22.76	-8.78
																				156.185	-5.17	22.77	-8.71
																				156.293	-5.03	22.78	-8.69
																				156.401	-4.7	22.79	-8.67
																				156.508	-4.68	22.8	-8.65
																				156.616	-4.91	22.81	-8.82
																				156.724	-4.62	22.82	-8.65
																				156.832	-4.8	22.83	-8.66
																				156.94	-3.28	22.84	-8.64
																				157.048	-4.28	22.85	-9.08
																				157.156	-4.19	22.86	-8.88
																				157.264	-4.85	22.87	-9.1
																				157.371	-5.41	22.88	-9.1
																				157.479	-5.44	22.89	-9.2
																				157.587	-5.22	22.9	-9.29
																				157.695	-5.09	22.91	-9.43
																				157.803	-5.11	22.92	-9.29
																				157.911	-5.31	22.93	-9.5
																				158.019	-5.33	22.94	-9.3
																				158.127	-5.29	22.95	-9.37
																				158.234	-5.07	22.96	-9.24
																				158.342	-5.31	22.97	-9.11
																				158.45	-5.44	22.98	-9.15
																				158.558	-5.38	22.99	-9.28
																				158.666	-5.92	23	-9.51
																				158.774	-5.8	23.01	-9.58
																				158.882	-6.36	23.02	-9.86
																				158.99	-6.24	23.03	-9.57
																				159.098	-4.85	23.04	-9.04
																				159.205	-4.6	23.05	-8.76
																				159.313	-4.14	23.06	-8.48
																				159.421	-3.88	23.07	-8.29
																				159.529	-4.03	23.08	-8.19
																				159.637	-3.93	23.09	-8.33
																				159.745	-4.24	23.1	-8.97
																				159.853	-4.38	23.11	-8.91
																				159.961	-4.41	23.12	-8.91
																				160.068	-4.79	23.13	-9.02
																				160.176	-6.3	23.14	-9.34
																				160.284	-6.93	23.15	-9.48
																				160.392	-6.8	23.16	-9.49
																				160.5	-6.38	23.17	-9.3
																				160.608	-5.49	23.18	-9.19
																				160.716	-4.59	23.19	-8.94
																				160.824	-4.31	23.2	-8.95
																				160.931	-4.48	23.21	-8.99
																				161.039	-4.42	23.22	-8.89
																				161.147	-4.56	23.23	-8.83
																				161.255	-4.76	23.24	-8.87
																				161.363	-4.73	23.25	-8.6
																				161.471	-4.09	23.26	-8.01
																				161.579	-3.54	23.27	-7.59
																				161.687	-3.4	23.28	-7.63
																				161.795	-3.5	23.29	-7.67
																				161.902	-3.69	23.3	-7.75
																				162.043	-4.1	23.31	-7.54
																				162.183	-4	23.32	-7.22
																				162.323	-3.52	23.33	-6.83
																				162.464	-3.59	23.34	-7.31
																				162.604	-3.98	23.35	-7.73
																				162.744	-3.64	23.36	-7.49
																				162.884	-3.51	23.37	-7.68
																				163.025	-3.55	23.38	-7.74
																				163.165	-3.52	23.39	-7.49
																				163.305	-4.4	23.4	-8.06
																				163.446	-5.13	23.41	-8.36
																				163.586	-5.58	23.42	-8.55
																				163.726	-5.42	23.43	-8.33
																				163.867	-5.17	23.44	-7.94
																				164.007	-4.66	23.45	-7.46
																				164.147	-3.99	23.46	-7.1
																				164.288	-3.66	23.47	-7.07
																				164.428	-3.72	23.48	-7.23
																				164.568	-3.57	23.49	-7.2
																				164.708	-3.62	23.5	-7.23
																				164.849	-3.52	23.51	-7.19
																				164.989	-3.66	23.52	-7.04
																				165.129	-3.49	23.53	-6.76
																				165.27	-3.6	23.54	-6.78
																				165.41	-3.44	23.55	-6.91
																				165.55	-3.82	23.56	-7.32
																				165.691	-4.2	23.57	-7.89
																				165.831	-3.03	23.58	-7.05
																				165.971	-4.46	23.59	-7.4
																				166.112	-4.92	23.6	-7.77
																				166.237	-4.8	23.61	-8.06
																				166.364	-4.78	23.62	-8.24
																				166.491	-5.02	23.63	-8.39
																				166.618	-5.17	23.64	-8.43
																				166.746	-5.46	23.65	-8.45
																				166.873	-9.18	23.66	-7.11
																				167	-9.42	23.67	-7.26
																				167.127	-9.68	23.68	-7.47
																				167.254	-9.61	23.69	-7.48
																				167.381	-9.83	23.7	-7.23
																				167.508	-9.98	23.71	-7.4
																				167.635	-10.32	23.72	-7.53
																				167.762	-10.48	23.73	-7.76
																				167.889	-10.49	23.74	-7.88
																				168.016	-10.89	23.75	-8.1
																				168.143	-10.64	23.76	-8.11
																				168.27	-10.23	23.77	-8.2
																				168.397	-10.01	23.78	-8.17
																				168.525	-10.03	23.79	-8.27
																				168.652	-10	23.8	-8.26
																				168.779	-9.56	23.81	-8.26
																				168.906	-9.54	23.82	-8.24
																				169.033	-9.06	23.83	-8.19
																				169.16	-8.51	23.84	-8.06
																				169.287	-8.23	23.85	-8.06
																				169.414	-7.35	23.86	-8.04
																				169.541	-6.43	23.87	-7.68
																				169.668	-6.83	23.88	-7.93
																				169.795	-5.5	23.89	-6.94
																				169.922	-5.48	23.9	-6.88
																				170.049	-6.01	23.91	-7.49
																				170.101	-5.3	23.92	-7.39
																				170.146	-4.6	23.93	-6.92
																				170.191	-5.13	23.94	-7.05
																				170.236	-5	23.95	-7.24
																				170.281	-4.96	23.96	-7.1
																				170.327	-5.01	23.97	-7.43
																				170.372	-5.15	23.98	-7.37
																				170.417	-5.04	23.99	-7.36
																				170.462	-4.96	24	-7.04
																				170.507	-4.85	24.01	-6.61
																				170.552	-4.84	24.02	-6.16
																				170.597	-7.51	24.03	-5.96
																				170.643	-8.68	24.04	-5.88
																				170.688	-8.11	24.05	-6.13
																				170.733	-6.22	24.06	-5.8
																				170.778	-5.39	24.07	-5.24
																				170.823	-5.32	24.08	-4.71
																				170.868	-5.95	24.09	-4.61
																				170.913	-7.79	24.1	-5.96
																				170.958	-8.26	24.11	-6.53
																				171.004	-8.14	24.12	-7.01
																				171.049	-7.25	24.13	-7.9
																				171.094	-6.81	24.14	-8.16
																				171.139	-5.96	24.15	-7.92
																				171.184	-5.79	24.16	-7.93
																				171.229	-5.06	24.17	-7.46
																				171.274	-5.32	24.18	-7.92
																				171.32	-5.19	24.19	-7.94
																				171.365	-5.25	24.2	-8.01
																				171.41	-5.11	24.21	-7.98
																				171.455	-5.01	24.22	-8.04
																				171.5	-5	24.23	-8.04
																				171.545	-5.55	24.24	-8.15
																				171.59	-5.6	24.25	-8.12
																				171.636	-5.76	24.26	-8.2
																				171.681	-5.75	24.27	-8.19
																				171.726	-5.84	24.28	-8.21
																				171.771	-5.84	24.29	-8.25
																				171.816	-4.23	24.3	-7.57
																				171.861	-5.75	24.31	-8.19
																				171.906	-5.74	24.32	-8.24
																				171.951	-5.5	24.33	-7.96
																				171.997	-5.05	24.34	-7.68
																				172.042	-4.98	24.35	-6.89
																				172.087	-4.93	24.36	-5.38
																				172.132	-4.71	24.37	-5.34
																				172.177	-6.12	24.38	-4.87
																				172.222	-7.42	24.39	-5.4
																				172.267	-8.26	24.4	-6.62
																				172.313	-6.18	24.41	-6.67
																				172.358	-5.47	24.42	-6.82
																				172.403	-5.73	24.43	-7.86
																				172.448	-7.02	24.44	-8.96
																				172.493	-7.74	24.45	-9.34
																				172.538	-7.97	24.46	-9.47
																				172.583	-8	24.47	-9.46
																				172.628	-8.3	24.48	-9.71
																				172.674	-7.58	24.49	-9.52
																				172.719	-5.81	24.5	-9.34
																				172.764	-4.66	24.51	-9.67
																				172.809	-4.77	24.52	-10.1
																				172.854	-4.44	24.53	-9.79
																				172.899	-4.62	24.54	-9.95
																				172.944	-4.7	24.55	-10.02
																				172.99	-4.86	24.56	-9.98
																				173.035	-4.76	24.57	-9.96
																				173.08	-4.81	24.58	-9.81
																				173.125	-4.71	24.59	-9.81
																				173.17	-4.57	24.6	-9.91
																				173.215	-4.69	24.61	-10.03
																				173.26	-4.68	24.62	-10.07
																				173.306	-4.77	24.63	-9.97
																				173.351	-4.87	24.64	-9.89
																				173.396	-3.97	24.65	-9.57
																				173.441	-5.14	24.66	-10.1
																				173.486	-5.17	24.67	-10.13
																				173.531	-5.19	24.68	-10.18
																				173.576	-5.13	24.69	-10.15
																				173.621	-4.97	24.7	-9.95
																				173.667	-4.94	24.71	-9.83
																				173.712	-4.89	24.72	-9.7
																				173.757	-5.07	24.73	-9.74
																				173.802	-5.21	24.74	-9.8
																				173.847	-5.25	24.75	-9.82
																				173.892	-5.39	24.76	-9.91
																				173.937	-5.38	24.77	-9.91
																				173.983	-5.31	24.78	-9.88
																				174.028	-5.35	24.79	-9.83
																				174.073	-5.35	24.8	-9.87
																				174.118	-5.29	24.81	-9.83
																				174.163	-5.45	24.82	-9.92
																				174.208	-5.19	24.83	-9.68
																				174.253	-5.24	24.84	-9.68
																				174.298	-5.39	24.85	-9.75
																				174.344	-5.5	24.86	-9.99
																				174.389	-5.55	24.87	-9.98
																				174.434	-5.4	24.88	-9.82
																				174.479	-5.19	24.89	-9.72
																				174.524	-5.27	24.9	-9.91
																				174.569	-5.23	24.91	-9.95
																				174.614	-5.22	24.92	-9.91
																				174.66	-4.93	24.93	-9.51
																				174.705	-4.45	24.94	-9.42
																				174.75	-5.01	24.95	-9.74
																				174.795	-4.89	24.96	-9.59
																				174.84	-5.5	24.97	-9.49
																				174.885	-4.97	24.98	-9.3
																				Hitatus
																				176.6	-4.76	25.36	-10.03
																				176.645	-4.53	25.37	-10.05
																				176.691	-4.75	25.38	-10.23
																				176.736	-4.87	25.39	-10.15
																				176.781	-4.2	25.4	-9.4
																				176.826	-4.02	25.41	-9.34
																				176.871	-4.5	25.42	-9.58
																				176.916	-4.59	25.43	-9.86
																				176.961	-4.5	25.44	-9.99
																				177.007	-4.43	25.45	-10.02
																				177.052	-4.38	25.46	-10.15
																				177.097	-4.25	25.47	-9.9
																				177.142	-4.11	25.48	-9.82
																				177.187	-4.32	25.49	-9.95
																				177.232	-4.51	25.5	-10.08
																				177.277	-4.65	25.51	-10.11
																				177.323	-4.68	25.52	-9.97
																				177.368	-4.7	25.53	-9.72
																				177.413	-4.7	25.54	-9.65
																				177.458	-4.59	25.55	-9.74
																				177.503	-4.52	25.56	-9.45
																				177.548	-3.73	25.57	-9.46
																				177.593	-4.11	25.58	-9.5
																				177.638	-4.1	25.59	-9.33
																				177.684	-4.32	25.6	-9.71
																				177.729	-4.61	25.61	-10.36
																				177.774	-4.74	25.62	-10.68
																				177.819	-4.65	25.63	-10.65
																				177.864	-4.57	25.64	-10.57
																				177.909	-4.59	25.65	-10.55
																				177.954	-2.26	25.66	-10.08
																				178	-4.92	25.67	-10.52
																				178.045	-5.1	25.68	-10.49
																				178.09	-5.23	25.69	-10.22
																				178.135	-5.46	25.7	-10.07
																				178.181	-6.68	25.71	-9.72
																				178.187	-6.5	25.72	-9.34
																				178.193	-6.02	25.73	-8.99
																				178.199	-5.13	25.74	-8.92
																				178.204	-6.86	25.75	-9.87
																				178.21	-6.89	25.76	-10.05
																				178.216	-6.97	25.77	-10.24
																				178.222	-6.96	25.78	-10.55
																				178.227	-7.02	25.79	-10.24
																				178.233	-6.74	25.8	-9.87
																				178.239	-7.04	25.81	-10.28
																				178.245	-7	25.82	-10.32
																				178.251	-7.16	25.83	-10.19
																				178.256	-7.32	25.84	-10.4
																				178.262	-7.47	25.85	-10.33
																				178.268	-7.43	25.86	-10.43
																				178.274	-7.07	25.87	-9.9
																				178.279	-7.36	25.88	-10.16
																				178.285	-7.23	25.89	-10.05
																				178.291	-7.39	25.9	-9.81
																				178.297	-7.58	25.91	-10.14
																				178.303	-7.53	25.92	-10.06
																				178.308	-7.64	25.93	-9.83
																				178.314	-7.41	25.94	-9.93
																				178.32	-7.43	25.95	-10.58
																				178.326	-7.03	25.96	-10.37
																				178.332	-7.23	25.97	-10.45
																				178.337	-7.07	25.98	-10.34
																				178.343	-7.12	25.99	-10.29
																				178.349	-7.01	26	-9.98
																				178.355	-7.04	26.01	-10.14
																				178.36	-7.09	26.02	-10.21
																				178.366	-5.98	26.03	-9.83
																				178.372	-7.05	26.04	-10.07
																				178.378	-7.14	26.05	-10.08
																				178.384	-7.78	26.06	-10.17
																				178.389	-7.94	26.07	-10.1
																				178.395	-7.66	26.08	-10.18
																				178.401	-7.35	26.09	-10.2
																				178.407	-7.22	26.1	-10.1
																				178.412	-7.05	26.11	-9.89
																				178.418	-7.3	26.12	-9.86
																				178.424	-7.29	26.13	-9.92
																				178.43	-6.97	26.14	-9.91
																				178.436	-7.19	26.15	-9.85
																				178.441	-7.41	26.16	-9.75
																				178.447	-7.16	26.17	-9.61
																				178.453	-7.31	26.18	-9.74
																				178.459	-7.28	26.19	-9.78
																				178.464	-7.24	26.2	-9.82
																				178.47	-7.34	26.21	-10
																				178.476	-7.27	26.22	-10.08
																				178.482	-7.37	26.23	-10.26
																				178.488	-7.58	26.24	-10.59
																				178.493	-7.44	26.25	-10.43
																				178.499	-7.32	26.26	-10.24
																				178.505	-7.36	26.27	-10.05
																				178.511	-7.17	26.28	-10.2
																				178.517	-7.57	26.29	-10.54
																				178.522	-7.53	26.3	-10.42
																				178.528	-7.61	26.31	-10.53
																				178.534	-7.37	26.32	-10.3
																				178.54	-7.66	26.33	-10.24
																				178.545	-7.4	26.34	-10.27
																				178.551	-7.45	26.35	-10.34
																				178.557	-7.52	26.36	-10.59
																				178.563	-7.33	26.37	-10.34
																				178.569	-7.46	26.38	-10.59
																				178.574	-7.42	26.39	-10.7
																				178.58	-7.1	26.4	-10.31
																				178.592	-7.1	26.42	-10.31
																				178.597	-7.26	26.43	-10.25
																				178.603	-7.22	26.44	-9.94
																				178.609	-6.97	26.45	-10.04
																				178.615	-7.38	26.46	-9.97
																				178.621	-7.6	26.47	-10.29
																				178.626	-7.7	26.48	-10.21
																				178.632	-1.96	26.49	-5.783
																				178.638	-7.33	26.5	-9.71
																				178.644	-7.39	26.51	-9.94
																				178.649	-7.58	26.52	-10.05
																				178.655	-7.8	26.53	-10
																				178.661	-7.94	26.54	-10.04
																				178.667	-7.95	26.55	-9.89
																				178.673	-7.98	26.56	-10.03
																				178.678	-8.18	26.57	-10.24
																				178.684	-8.19	26.58	-10.39
																				178.69	-8.25	26.59	-10.33
																				178.696	-8.32	26.6	-10.36
																				178.702	-8.54	26.61	-10.61
																				178.707	-8.76	26.62	-10.91
																				178.713	-8.39	26.63	-10.71
																				178.719	-8.14	26.64	-10.69
																				178.748	-6.58	26.69	-9.74
																				178.788	-6.84	26.76	-9.88
																				178.858	-6.92	26.88	-9.79
																				178.927	-7.45	27	-9.68
																				178.996	-7.93	27.12	-9.8
																				179.066	-8.07	27.24	-9.79
																				179.135	-7.68	27.36	-9.82
																				179.204	-7.51	27.48	-9.45

## Sheet: BT_4
BT_4
BT_4 (ka, BP.)	δ18O	Depth (cm.)	δ13C		Age Depth (cm)	BT-4Age (kyr.)	Error
271.15	-5.223	0	-7.683		4	271844	2851.16
271.159	-5.975	0.05	-8.372		9.5	272780	2590.16
271.167	-6.927	0.1	-8.003		16	278354	2731.94
271.176	-7.323	0.15	-7.957		29.5	283199	3358.27
271.185	-5.707	0.2	-7.466		31.76	283818	2588.85
271.193	-7.407	0.25	-8.108
271.202	-3.827	0.3	-5.573
271.211	-3.632	0.35	-6.443
271.219	-3.912	0.4	-6.681
271.228	-3.714	0.45	-6.399
271.237	-3.679	0.5	-6.827
271.245	-3.49	0.55	-5.759
271.254	-3.713	0.6	-6.056
271.263	-3.167	0.65	-6.316
271.271	-3.819	0.7	-6.492
271.28	-3.331	0.75	-6.568
271.289	-3.818	0.8	-6.928
271.297	-3.567	0.85	-6.271
271.306	-3.635	0.9	-6.521
271.315	-3.243	0.95	-5.689
271.323	-3.721	1	-6.124
271.332	-3.706	1.05	-6.889
271.341	-3.584	1.1	-6.977
271.349	-3.929	1.15	-6.712
271.358	-3.396	1.2	-6.184
271.367	-3.334	1.25	-6.607
271.375	-3.536	1.3	-6.695
271.384	-3.528	1.35	-6.674
271.393	-3.627	1.4	-6.514
271.401	-3.858	1.45	-6.728
271.41	-4.053	1.5	-6.619
271.419	-4.252	1.55	-6.679
271.427	-4.187	1.6	-6.934
271.436	-3.992	1.65	-6.993
271.445	-4.181	1.7	-6.994
271.453	-4.611	1.75	-7.027
271.462	-4.437	1.8	-6.964
271.471	-4.008	1.85	-7.049
271.479	-3.899	1.9	-7.154
271.488	-3.969	1.95	-7.184
271.497	-3.857	2	-7.142
271.505	-4.001	2.05	-7.234
271.635	-3.73	2.8	-7.08
271.67	-4.03	3	-7.32
271.705	-4.53	3.2	-6.94
271.739	-4.87	3.4	-7.44
271.774	-4.88	3.6	-7.79
271.809	-4.32	3.8	-7.53
271.843	-4.27	4	-7.01
271.878	-4.3	4.2	-7.29
271.913	-4.38	4.4	-7.53
271.948	-5.04	4.6	-7.51
271.982	-4.85	4.8	-7.41
272.017	-5.3	5	-7.63
272.052	-5.14	5.2	-7.57
272.086	-5.03	5.4	-7.85
272.121	-5	5.6	-8
272.156	-4.97	5.8	-7.84
272.19	-4.47	6	-7.76
272.225	-4.75	6.2	-8
272.26	-5.3	6.4	-7.94
272.294	-4.83	6.6	-8.02
272.329	-4.9	6.8	-8
272.364	-5.23	7	-8.08
272.398	-5.6	7.2	-8.19
272.433	-5.49	7.4	-8.28
272.468	-5.18	7.6	-8.12
272.502	-4.86	7.8	-7.9
272.537	-4.96	8	-8.42
272.572	-4.15	8.2	-8.23
272.606	-5.1	8.4	-8.26
272.641	-4.82	8.6	-8.32
272.676	-5.57	8.8	-8.27
272.71	-5.51	9	-8.28
272.745	-5.91	9.2	-7.95
272.78	-4.94	9.4	-7.89
272.948	-4.56	9.6	-7.78
273.117	-4.7	9.8	-7.54
273.286	-4.44	10	-7.5
273.455	-4.26	10.2	-7.32
273.624	-4.65	10.4	-7.39
273.793	-4.69	10.6	-7.21
273.962	-4.66	10.8	-7.41
274.131	-4.67	11	-7.54
274.3	-4.63	11.2	-7.73
274.468	-4.49	11.4	-7.91
274.637	-4.35	11.6	-7.85
274.806	-4.3	11.8	-7.98
274.975	-4.61	12	-8.1
275.144	-5.13	12.2	-8.11
275.313	-5.24	12.4	-8.03
275.482	-5.52	12.6	-8.16
275.651	-5.77	12.8	-8.09
275.82	-5.75	13	-7.97
275.989	-6.44	13.2	-7.97
276.158	-6.88	13.4	-7.91
276.327	-6.29	13.6	-8.1
276.495	-6.23	13.8	-7.73
276.664	-6.25	14	-7.74
276.833	-6.18	14.2	-7.71
277.002	-5.21	14.4	-7.35
277.171	-5.03	14.6	-7.4
277.34	-4.61	14.8	-7.29
277.509	-4.31	15	-7.3
277.678	-4.09	15.2	-7.2
277.847	-4.35	15.4	-7.5
278.016	-4.26	15.6	-7.46
278.185	-4.19	15.8	-7.34
278.354	-4.23	16	-7.27
278.426	-4.34	16.2	-7.55
278.499	-4.53	16.4	-7.33
278.571	-4.01	16.6	-7.24
278.643	-4.33	16.8	-7.64
278.716	-4.26	17	-7.52
278.788	-4.34	17.2	-7.66
278.86	-3.96	17.4	-7.83
278.933	-4.22	17.6	-8.17
279.005	-4.16	17.8	-7.79
279.077	-4.77	18	-8.19
279.15	-4.54	18.2	-8.31
279.222	-4.41	18.4	-8.23
279.294	-4.6	18.6	-8.31
279.367	-5.25	18.8	-8.38
279.439	-5.2	19	-8.39
279.511	-6.45	19.2	-8.5
279.583	-6.45	19.4	-8.25
279.656	-6.52	19.6	-8.28
279.728	-6.76	19.8	-8.03
279.8	-7.35	20	-8.24
279.873	-6.43	20.2	-8.03
279.945	-4.61	20.4	-7.67
280.017	-4.34	20.6	-7.63
280.09	-4.38	20.8	-7.9
280.162	-4.59	21	-7.57
280.234	-4.26	21.2	-7.68
280.307	-4.06	21.4	-7.86
280.379	-3.87	21.6	-7.86
280.451	-3.92	21.8	-7.76
280.524	-3.84	22	-7.89
280.596	-4.15	22.2	-8.02
280.668	-4.14	22.4	-7.82
280.74	-4.03	22.6	-8.08
280.813	-3.76	22.8	-7.79
280.885	-4.06	23	-8.06
280.957	-4.14	23.2	-8.07
281.03	-4.14	23.4	-8.03
281.102	-4.27	23.6	-8.27
281.174	-4.76	23.8	-8.34
281.247	-4.29	24	-8.34
281.319	-4.98	24.2	-8.49
281.391	-5.13	24.4	-8.71
281.464	-5.11	24.6	-8.69
281.536	-5.82	24.8	-8.77
281.608	-7.27	25	-8.96
281.681	-5.85	25.2	-8.82
281.753	-5.06	25.4	-8.88
281.825	-4.87	25.6	-8.47
281.898	-5.65	25.8	-8.74
281.97	-4.55	26	-8.59
282.042	-4.85	26.2	-8.8
282.114	-4.38	26.4	-8.59
282.187	-4.39	26.6	-9.15
282.259	-4.68	26.8	-8.85
282.331	-5.12	27	-9.27
282.404	-5.16	27.2	-9.33
282.476	-6.2	27.4	-9.42
282.548	-5.65	27.6	-9.4
282.621	-5.94	27.8	-9.44
282.693	-6.28	28	-9.37
282.765	-6	28.2	-9.48
282.838	-5.96	28.4	-9.35
282.91	-6.08	28.6	-9.46
282.982	-5.82	28.8	-9.33
283.055	-6.44	29	-9.39
283.127	-6.65	29.2	-9.37
283.199	-6.28	29.4	-9.34
283.255	-7.81	29.6	-9.45
283.311	-7.35	29.8	-9.3
283.367	-6.81	30	-9.42
283.424	-6.78	30.2	-9.24
283.48	-6.4	30.4	-9.22
283.536	-5.86	30.6	-9.24
283.592	-6.78	30.8	-9.1
283.649	-6.95	31	-8.69
283.705	-7.56	31.2	-8.8
283.761	-5.49	31.4	-8.31
283.817	-3.67	31.6	-7.52

## Sheet: BT_5
BT_5
BT_5 (ka, BP.)	δ18O	Depth (mm.)	δ13C		Age Depth(mm)	BT-5 AGE(ky)	Error
132.14	-3.7912	0	-9.88425		2.9	130412	684.842
132.08	-4.18074	0.1	-10.0276		4.7	129339	594.392
132.021	-4.04074	0.2	-9.94758		9	114914	1114.99
131.961	-4.70093	0.3	-9.74353		17.9	112947	2018.65
131.902	-4.73971	0.4	-9.35608		19.4	112329	1054.83
131.842	-4.66176	0.5	-9.41893		21.6	111482	2157.5
131.782	-4.73991	0.6	-9.25687		26.3	111315	1005.28
131.723	-5.0245	0.7	-9.21717		30.1	110812	1608.15
131.663	-5.26072	0.8	-9.17546		33.2	109109	1637.37
131.604	-5.07111	0.9	-9.09143		42	108534	959.689
131.544	-5.28258	1	-9.1486		49.2	93484.2	929.593
131.485	-5.13444	1.1	-9.24798		59.8	91618.4	888.776
131.425	-5.12466	1.2	-9.48151		63.3	87228.4	788.864
131.365	-5.0407	1.3	-9.41438		76.6	83339.9	2762.33
131.306	-4.9741	1.4	-9.53662		83.3	65609	509.273
131.246	-4.96107	1.5	-9.55813		90.8	61217.7	651.267
131.187	-4.62418	1.6	-9.30979		99.9	59711.5	718.198
131.127	-4.54375	1.7	-9.52485		107.4	56204.8	540.216
131.067	-4.55537	1.8	-9.48224		113.2	46696.2	483.051
131.008	-5.14647	1.9	-9.43547		118.1	43517.9	478.73
130.948	-5.51647	2	-9.49161		123.6	39133	177.988
130.889	-5.53302	2.1	-9.52294		127.4	38380.2	133.976
130.829	-5.76772	2.2	-9.70718		133	29263.9	124.93
130.77	-6.27793	2.3	-9.89712		134.3	28043.5	356.334
130.71	-6.4059	2.4	-9.90269
130.65	-5.93482	2.5	-9.75915
130.591	-5.72475	2.6	-9.79986
130.531	-5.71934	2.7	-9.84443
130.472	-5.53915	2.8	-9.72267
130.412	-5.63603	2.9	-9.57851
130.352	-5.35423	3	-9.73208
130.293	-5.87519	3.1	-9.79933
130.233	-6.13244	3.2	-9.87193
130.174	-5.82183	3.3	-9.7194
130.114	-5.99699	3.4	-9.78496
130.054	-6.63572	3.5	-9.88147
129.995	-6.42633	3.6	-9.80326
129.935	-6.30853	3.7	-9.77408
129.876	-6.03802	3.8	-9.82231
129.816	-5.73495	3.9	-9.92201
129.757	-5.45563	4	-9.78859
129.697	-5.66482	4.1	-9.52959
129.637	-6.02952	4.2	-8.93577
129.578	-6.12264	4.3	-8.75966
129.518	-5.97733	4.4	-8.89232
129.459	-6.19897	4.5	-9.04488
129.399	-6.0691	4.6	-9.07841
129.339	-6.64663	4.7	-9.07985
129.003	-7.37991	4.8	-9.17746
128.668	-8.43777	4.9	-9.74598
128.333	-9.00269	5	-10.2619
127.997	-9.28076	5.1	-10.6098
127.662	-9.34839	5.2	-11.0722
127.326	-9.38338	5.3	-10.9561
126.991	-9.32962	5.4	-11.1452
126.655	-9.18445	5.5	-11.1747
126.32	-9.27034	5.6	-11.0813
125.984	-9.25272	5.7	-11.0692
125.649	-9.10797	5.8	-11.2559
125.313	-9.23659	5.9	-11.1733
124.978	-8.80046	6	-11.2864
124.642	-8.74007	6.1	-11.1736
124.307	-9.9901	6.2	-11.007
123.971	-9.4943	6.3	-10.8833
123.636	-9.57778	6.4	-10.6264
123.3	-9.74464	6.5	-10.6891
122.965	-9.67828	6.6	-10.7339
122.63	-9.39624	6.7	-10.5643
122.294	-9.69096	6.8	-10.5143
121.959	-9.79843	6.9	-10.3641
121.623	-9.73496	7	-10.4949
121.288	-9.58193	7.1	-10.4096
120.952	-9.34591	7.2	-10.4974
120.617	-9.01724	7.3	-10.3663
120.281	-9.14283	7.4	-10.3381
119.946	-9.19634	7.5	-10.2959
119.61	-7.69268	7.6	-10.3408
119.275	-7.97432	7.7	-10.3539
118.939	-7.81518	7.8	-10.1994
118.604	-7.53681	7.9	-10.2352
118.268	-6.94921	8	-10.2
117.933	-6.69672	8.1	-10.0402
117.597	-6.94936	8.2	-9.78483
117.262	-6.73384	8.3	-9.6575
116.927	-6.87755	8.4	-9.6828
116.591	-6.754	8.5	-9.36893
116.256	-6.87382	8.6	-9.32826
115.92	-7.1445	8.7	-9.35603
115.585	-7.52611	8.8	-9.39126
115.249	-7.45148	8.9	-9.37962
114.914	-7.61142	9	-9.57566
114.892	-7.95434	9.1	-9.88539
114.87	-7.7289	9.2	-9.61011
114.848	-8.00634	9.3	-9.86367
114.826	-8.0813	9.4	-9.92188
114.804	-8.13379	9.5	-9.84163
114.782	-8.17298	9.6	-9.87557
114.76	-7.87779	9.7	-9.85796
114.738	-7.30255	9.8	-9.96325
114.716	-7.17244	9.9	-10.022
114.694	-7.11236	10	-9.87519
114.671	-7.50784	10.1	-9.90308
114.649	-7.29258	10.2	-9.60766
114.627	-7.18463	10.3	-9.42123
114.605	-7.15543	10.4	-9.52142
114.583	-7.0504	10.5	-9.55576
114.561	-7.35665	10.6	-9.71168
114.539	-7.80353	10.7	-9.8017
114.517	-7.60637	10.8	-9.97311
114.495	-7.59636	10.9	-9.88055
114.472	-8.171	11	-10.065
114.45	-8.47457	11.1	-10.1771
114.428	-7.93168	11.2	-10.229
114.406	-7.75509	11.3	-9.90413
114.384	-7.94284	11.4	-10.0311
114.362	-7.82825	11.5	-9.94131
114.34	-7.92491	11.6	-9.8472
114.318	-7.27251	11.7	-9.87518
114.296	-6.80524	11.8	-10.0462
114.274	-6.81372	11.9	-10.1319
114.251	-6.80488	12	-10.1451
114.229	-6.73936	12.1	-10.3058
114.207	-6.75043	12.2	-10.5607
114.185	-7.68787	12.3	-10.7353
114.163	-8.13246	12.4	-10.7524
114.141	-7.97724	12.5	-10.7684
114.119	-7.54684	12.6	-10.6516
114.097	-7.64425	12.7	-10.5606
114.075	-7.93261	12.8	-10.7697
114.052	-7.48798	12.9	-10.5955
114.03	-7.46992	13	-10.5808
114.008	-7.27479	13.1	-10.6223
113.986	-6.94672	13.2	-10.3252
113.964	-7.44869	13.3	-10.3623
113.942	-7.94599	13.4	-10.5664
113.92	-7.71303	13.5	-10.5088
113.898	-7.0165	13.6	-10.4872
113.876	-7.05885	13.7	-10.5231
113.854	-7.82595	13.8	-10.5232
113.831	-8.10774	13.9	-10.4067
113.809	-7.98978	14	-10.3413
113.787	-7.82056	14.1	-10.115
113.765	-8.27114	14.2	-10.5697
113.743	-8.46478	14.3	-10.4739
113.721	-7.9169	14.4	-10.5723
113.699	-7.48799	14.5	-10.2335
113.677	-8.24248	14.6	-10.2202
113.655	-8.98531	14.7	-10.2793
113.632	-9.06798	14.8	-10.4586
113.61	-9.03576	14.9	-10.4909
113.588	-8.73263	15	-10.3714
113.566	-8.09069	15.1	-10.169
113.544	-8.00943	15.2	-10.2289
113.522	-8.26378	15.3	-10.3671
113.5	-7.91003	15.4	-10.3096
113.478	-7.66952	15.5	-10.3944
113.456	-7.296	15.6	-10.4736
113.434	-7.51737	15.7	-10.5493
113.411	-8.65346	15.8	-10.6752
113.389	-8.95366	15.9	-10.6067
113.367	-9.26453	16	-10.7663
113.345	-8.97184	16.1	-10.7284
113.323	-8.37723	16.2	-10.6002
113.301	-7.74131	16.3	-10.5193
113.279	-7.83464	16.4	-10.4635
113.257	-7.83575	16.5	-10.3132
113.235	-8.13817	16.6	-10.3725
113.212	-8.21926	16.7	-10.2395
113.19	-8.33152	16.8	-10.3832
113.168	-8.11784	16.9	-10.299
113.124	-7.75878	17.1	-10.4638
113.102	-7.37129	17.2	-10.1136
113.08	-7.18389	17.3	-10.1766
113.058	-7.0331	17.4	-10.0611
113.036	-7.17326	17.5	-10.0919
113.014	-7.26504	17.6	-10.1367
112.991	-7.64721	17.7	-10.0743
112.969	-8.54357	17.8	-10.2277
112.947	-8.74348	17.9	-10.0705
112.906	-8.89654	18	-10.1978
112.864	-9.42263	18.1	-10.1055
112.823	-9.45997	18.2	-9.87677
112.782	-9.45576	18.3	-10.1197
112.741	-9.37899	18.4	-10.2076
112.7	-8.75303	18.5	-9.69488
112.658	-8.15912	18.6	-9.97644
112.617	-8.01004	18.7	-9.97935
112.576	-8.24034	18.8	-10.0265
112.535	-8.4665	18.9	-9.90649
112.493	-8.40943	19	-9.99447
112.452	-7.75356	19.1	-10.2161
112.411	-7.0668	19.2	-9.85429
112.37	-6.82669	19.3	-10.0136
112.329	-6.58062	19.4	-9.99386
112.29	-6.73747	19.5	-10.0801
112.252	-6.64518	19.6	-9.90449
112.213	-6.79093	19.7	-9.82699
112.175	-6.86666	19.8	-9.78042
112.136	-7.15619	19.9	-9.73835
112.06	-7.92172	20.1	-9.51364
111.983	-7.84214	20.3	-9.87606
111.867	-7.12091	20.6	-9.58619
111.829	-7.61391	20.7	-9.7427
111.79	-8.18559	20.8	-9.78212
111.752	-8.17165	20.9	-9.73911
111.713	-7.60552	21	-9.34253
111.636	-7.15246	21.2	-9.40089
111.521	-6.96816	21.5	-9.17042
111.482	-7.17997	21.6	-8.99105
111.478	-7.43559	21.7	-9.21287
111.475	-7.1106	21.8	-9.19979
111.471	-7.13303	21.9	-9.65661
111.467	-6.72279	22	-9.40602
111.46	-7.11198	22.2	-10.04
111.457	-7.79124	22.3	-9.98668
111.453	-7.71763	22.4	-10.187
111.45	-7.87029	22.5	-10.4673
111.446	-7.02508	22.6	-10.2208
111.443	-6.66201	22.7	-10.4874
111.439	-6.25693	22.8	-10.6376
111.436	-5.94339	22.9	-10.5964
111.432	-6.1509	23	-10.6623
111.425	-6.56595	23.2	-10.3231
111.421	-6.48291	23.3	-10.3408
111.418	-6.74532	23.4	-10.1331
111.414	-6.52799	23.5	-10.1853
111.411	-6.44618	23.6	-10.1897
111.407	-6.45329	23.7	-10.2009
111.404	-6.78847	23.8	-10.154
111.4	-7.48425	23.9	-10.0982
111.397	-7.19977	24	-9.9624
111.393	-6.73383	24.1	-10.1175
111.39	-6.55644	24.2	-10.3409
111.386	-6.35453	24.3	-10.3203
111.383	-6.37521	24.4	-10.0602
111.379	-7.79868	24.5	-10.1517
111.375	-9.031	24.6	-10.165
111.372	-8.6413	24.7	-10.0997
111.368	-7.42816	24.8	-10.1532
111.365	-6.90759	24.9	-10.4629
111.361	-6.45869	25	-10.4829
111.354	-6.6369	25.2	-10.4888
111.351	-7.09851	25.3	-10.2764
111.347	-7.91997	25.4	-10.252
111.344	-8.27646	25.5	-10.3599
111.34	-8.00738	25.6	-10.4002
111.337	-7.62287	25.7	-10.6373
111.333	-6.9311	25.8	-10.2475
111.329	-7.05956	25.9	-10.4548
111.326	-6.24287	26	-9.84942
111.322	-6.26844	26.1	-9.69961
111.319	-6.03698	26.2	-9.56413
111.315	-5.94211	26.3	-9.65411
111.303	-6.58344	26.4	-9.94601
111.289	-7.10741	26.5	-10.0229
111.276	-7.54622	26.6	-10.0415
111.263	-7.84202	26.7	-10.1187
111.25	-8.2639	26.8	-10.1962
111.236	-8.31895	26.9	-10.2991
111.223	-8.06622	27	-10.1982
111.21	-8.25274	27.1	-10.4211
111.197	-8.41104	27.2	-10.4807
111.183	-8.60048	27.3	-10.4896
111.17	-8.5433	27.4	-10.5052
111.157	-8.36485	27.5	-10.3507
111.144	-8.60316	27.6	-10.3626
111.13	-8.80189	27.7	-10.3043
111.117	-9.05865	27.8	-10.2982
111.104	-8.22286	27.9	-10.1985
111.09	-8.3308	28	-10.3241
111.077	-8.96245	28.1	-10.2675
111.064	-8.69601	28.2	-10.1412
111.051	-8.8993	28.3	-10.0338
111.011	-7.31668	28.6	-9.85452
110.998	-6.98325	28.7	-9.65346
110.984	-6.59676	28.8	-9.65745
110.971	-6.56599	28.9	-9.77334
110.958	-5.94806	29	-9.40523
110.931	-5.69404	29.2	-9.31403
110.918	-5.52907	29.3	-9.0673
110.905	-5.55128	29.4	-9.07469
110.892	-5.46406	29.5	-8.91242
110.878	-5.13631	29.6	-8.99472
110.865	-5.65624	29.7	-9.20797
110.852	-5.68421	29.8	-9.27252
110.839	-5.92208	29.9	-8.98864
110.825	-6.18935	30	-9.06547
110.812	-6.12069	30.1	-9.08197
110.757	-5.72901	30.2	-8.94583
110.702	-5.70828	30.3	-8.90377
110.647	-5.69851	30.4	-8.81913
110.592	-5.64267	30.5	-8.88551
110.537	-5.40845	30.6	-9.18915
110.482	-5.61162	30.7	-9.13156
110.428	-5.5941	30.8	-9.39867
110.373	-6.06477	30.9	-9.46113
110.318	-6.89516	31	-9.29509
110.263	-6.52602	31.1	-8.84659
110.208	-6.24244	31.2	-8.50631
110.153	-6.51672	31.3	-8.3498
110.098	-6.14809	31.4	-8.68126
110.043	-6.34046	31.5	-8.53906
109.988	-6.37359	31.6	-8.39456
109.933	-6.24107	31.7	-8.21323
109.878	-5.51355	31.8	-8.30479
109.823	-5.08449	31.9	-8.46335
109.769	-5.36615	32	-8.23567
109.714	-5.68529	32.1	-8.59001
109.659	-5.59424	32.2	-8.87304
109.604	-5.3161	32.3	-9.2042
109.549	-5.2232	32.4	-8.7956
109.494	-5.35952	32.5	-8.78079
109.439	-5.55664	32.6	-8.60748
109.384	-5.41485	32.7	-8.59898
109.329	-5.28397	32.8	-8.83987
109.274	-5.11367	32.9	-8.94297
109.219	-5.45861	33	-9.37788
109.164	-6.38825	33.1	-9.73659
109.11	-7.16513	33.2	-9.94555
109.102	-7.30677	33.3	-10.1186
109.096	-7.06945	33.4	-10.2702
109.089	-6.59057	33.5	-10.4581
109.083	-6.83546	33.6	-10.4729
109.076	-7.92901	33.7	-10.6034
109.07	-8.33448	33.8	-10.6661
109.063	-8.37925	33.9	-10.7596
109.057	-8.15685	34	-10.9088
109.05	-8.30807	34.1	-10.8519
109.043	-8.70466	34.2	-11.1592
109.037	-9.00073	34.3	-11.024
109.03	-8.62371	34.4	-11.0319
109.024	-8.70502	34.5	-11.0371
109.017	-9.69081	34.6	-11.2222
109.011	-9.72519	34.7	-11.1938
109.004	-9.61282	34.8	-11.3431
108.998	-10.2125	34.9	-11.3625
108.991	-9.23414	35	-11.0786
108.985	-9.49653	35.1	-11.2645
108.978	-8.93858	35.2	-10.8732
108.972	-8.81951	35.3	-10.7651
108.965	-8.66665	35.4	-11.2791
108.959	-8.63494	35.5	-11.3899
108.952	-8.68827	35.6	-11.2944
108.945	-9.75525	35.7	-11.0437
108.939	-9.18262	35.8	-11.3398
108.932	-8.39936	35.9	-11.2069
108.926	-8.33098	36	-11.2681
108.919	-8.98566	36.1	-11.314
108.913	-9.38286	36.2	-11.2183
108.906	-9.57006	36.3	-11.3586
108.9	-9.56906	36.4	-11.5125
108.893	-9.62082	36.5	-11.7726
108.887	-9.09312	36.6	-11.7803
108.88	-9.1889	36.7	-11.4983
108.874	-9.40534	36.8	-11.3829
108.867	-9.45454	36.9	-11.2371
108.86	-9.4764	37	-11.2778
108.854	-9.02113	37.1	-10.9728
108.847	-9.23981	37.2	-11.3474
108.841	-9.44279	37.3	-11.2275
108.834	-9.44586	37.4	-11.349
108.828	-9.52084	37.5	-11.0714
108.821	-9.71107	37.6	-11.3284
108.815	-9.48512	37.7	-10.9514
108.808	-9.93527	37.8	-11.0402
108.802	-9.32388	37.9	-10.9691
108.795	-9.34301	38	-11.0651
108.789	-11.113	38.1	-11.3677
108.782	-11.7259	38.2	-11.359
108.775	-11.2751	38.3	-11.4754
108.769	-10.9308	38.4	-11.5286
108.762	-10.0573	38.5	-11.3214
108.756	-9.18744	38.6	-11.1287
108.749	-9.13764	38.7	-11.4147
108.743	-9.35269	38.8	-11.416
108.736	-8.75669	38.9	-10.6003
108.73	-10.002	39	-11.2159
108.723	-10.1483	39.1	-11.1897
108.717	-9.70734	39.2	-10.9732
108.71	-9.91178	39.3	-10.5796
108.704	-10.278	39.4	-11.035
108.697	-10.7766	39.5	-11.1575
108.691	-10.7712	39.6	-11.1301
108.684	-9.88064	39.7	-11.2479
108.677	-9.61817	39.8	-10.9977
108.671	-10.3334	39.9	-11.3214
108.664	-9.88747	40	-11.2735
108.658	-9.83002	40.1	-11.067
108.651	-9.68001	40.2	-10.8147
108.645	-9.64488	40.3	-10.8396
108.638	-9.62937	40.4	-10.9049
108.632	-9.49093	40.5	-10.6289
108.625	-9.46053	40.6	-10.7217
108.619	-9.44449	40.7	-10.6149
108.612	-9.43656	40.8	-10.7374
108.606	-9.44376	40.9	-10.7308
108.599	-9.49241	41	-10.622
108.592	-9.5448	41.1	-10.7494
108.586	-9.47375	41.2	-10.7859
108.579	-9.58656	41.3	-10.8576
108.573	-9.61613	41.4	-10.9283
108.566	-9.957	41.5	-11.1045
108.56	-10.0311	41.6	-11.1494
108.553	-9.60742	41.7	-11.0194
108.547	-9.76964	41.8	-10.8666
108.54	-9.80128	41.9	-10.9648
108.534	-9.33111	42	-9.35393
Hiatus
94.7346	-8.60125	42.1	-7.96089
94.717	-7.49122	42.2	-7.47622
94.6994	-7.05072	42.3	-7.77142
94.6818	-6.59476	42.4	-8.65572
94.6641	-6.26569	42.5	-9.02581
94.6465	-6.23292	42.6	-9.03033
94.6289	-6.15211	42.7	-9.16113
94.6113	-5.96967	42.8	-9.38263
94.5937	-5.69881	42.9	-9.57414
94.5761	-5.6213	43	-9.63776
94.5585	-5.61236	43.1	-9.57041
94.5409	-5.64586	43.2	-9.60967
94.5233	-5.63246	43.3	-9.39711
94.5057	-5.61788	43.4	-9.49491
94.4881	-5.74912	43.5	-9.48701
94.4705	-5.88779	43.6	-9.51998
94.4529	-5.88337	43.7	-9.67086
94.4353	-5.94769	43.8	-9.53898
94.4177	-6.19118	43.9	-9.55073
94.4001	-6.47325	44	-9.47099
94.3825	-6.67128	44.1	-9.28557
94.3649	-6.67408	44.2	-9.07533
94.3473	-6.77947	44.3	-8.96384
94.3297	-6.6805	44.4	-8.9264
94.3121	-6.78272	44.5	-8.90604
94.2945	-6.78648	44.6	-8.8455
94.2769	-6.9712	44.7	-8.88715
94.2593	-6.81362	44.8	-8.79612
94.2417	-6.77206	44.9	-8.80751
94.2241	-6.69403	45	-8.79275
94.2065	-6.96488	45.1	-8.93627
94.1889	-6.67197	45.2	-8.96558
94.1713	-6.35924	45.3	-9.06336
94.1537	-6.30776	45.4	-9.03691
94.1361	-6.44112	45.5	-9.28805
94.1185	-6.65139	45.6	-9.38346
94.1009	-6.50383	45.7	-9.24214
94.0833	-6.59147	45.8	-9.05153
94.0657	-6.82781	45.9	-9.03747
94.0481	-6.69711	46	-8.88889
94.0305	-5.99386	46.1	-8.6997
94.0129	-6.13272	46.2	-8.65176
93.9953	-5.97289	46.3	-8.69729
93.9777	-6.24739	46.4	-8.75174
93.9601	-6.57053	46.5	-8.97169
93.9425	-6.23734	46.6	-9.3508
93.9249	-6.02921	46.7	-9.22466
93.9073	-6.09845	46.8	-9.71785
93.8897	-6.70946	46.9	-10.0536
93.8721	-7.35118	47	-10.298
93.8545	-7.14074	47.1	-10.1743
93.8369	-6.62688	47.2	-10.0323
93.8193	-6.5654	47.3	-9.92026
93.8017	-6.62726	47.4	-9.81509
93.784	-6.57768	47.5	-9.6276
93.7664	-6.77354	47.6	-9.66794
93.7488	-6.76007	47.7	-9.76238
93.7312	-6.48729	47.8	-9.50963
93.7136	-6.38323	47.9	-9.36904
93.696	-6.64525	48	-9.54699
93.6784	-6.82778	48.1	-9.52975
93.6608	-7.49199	48.2	-9.50268
93.6432	-7.64195	48.3	-9.30015
93.6256	-7.0829	48.4	-9.16708
93.608	-6.78182	48.5	-9.42443
93.5904	-6.37865	48.6	-9.39401
93.5728	-6.19036	48.7	-9.27356
93.5552	-5.83386	48.8	-9.30064
93.5376	-5.70286	48.9	-9.29047
93.52	-5.80405	49	-9.42562
93.5024	-6.07406	49.1	-9.25782
93.4848	-6.03348	49.2	-9.04976
93.4672	-6.2343	49.3	-9.04309
93.4496	-6.28453	49.4	-9.12987
93.432	-6.10435	49.5	-8.66921
93.4144	-6.58909	49.6	-9.27019
93.3968	-6.99363	49.7	-9.78922
93.3792	-6.81364	49.8	-9.83143
93.3616	-6.26384	49.9	-9.69484
93.344	-5.96697	50	-9.69509
93.3264	-6.16064	50.1	-9.70888
93.3088	-6.25302	50.2	-9.66768
93.2912	-6.57924	50.3	-9.7507
93.2736	-6.74613	50.4	-9.60372
93.256	-6.97243	50.5	-9.55005
93.2384	-6.53103	50.6	-9.49768
93.2208	-6.69964	50.7	-9.64588
93.2032	-6.76149	50.8	-9.55952
93.1856	-7.15833	50.9	-9.29252
93.168	-7.14911	51	-9.49342
93.1504	-6.79583	51.1	-9.57152
93.1328	-6.71755	51.2	-9.64867
93.1152	-6.35527	51.3	-9.63571
93.0976	-6.28782	51.4	-9.46194
93.08	-6.03536	51.5	-9.05394
93.0624	-6.37602	51.6	-9.22174
93.0448	-6.34285	51.7	-9.14082
93.0272	-6.65189	51.8	-9.50098
93.0096	-6.6622	51.9	-9.82566
92.992	-6.88635	52	-10.0992
92.9744	-6.69705	52.1	-10.2385
92.9568	-6.71073	52.2	-10.1026
92.9392	-7.13123	52.3	-9.87115
92.9216	-7.73108	52.4	-9.85663
92.9039	-7.95192	52.5	-9.7335
92.8863	-8.3138	52.6	-9.64909
92.8687	-8.7646	52.7	-9.62096
92.8511	-8.53456	52.8	-9.55012
92.8335	-8.7223	52.9	-9.53328
92.8159	-8.85378	53	-9.48618
92.7983	-8.99867	53.1	-9.49347
92.7807	-9.21808	53.2	-9.2922
92.7631	-9.23345	53.3	-9.28702
92.7455	-8.88139	53.4	-9.16123
92.7279	-8.96143	53.5	-9.23196
92.7103	-8.86344	53.6	-9.33427
92.6927	-8.33786	53.7	-9.45512
92.6751	-7.79964	53.8	-9.40705
92.6399	-7.76932	54	-9.51986
92.6223	-8.37905	54.1	-9.56974
92.6047	-8.24648	54.2	-9.46302
92.5871	-7.8957	54.3	-9.49314
92.5695	-8.00398	54.4	-9.40158
92.5519	-7.97021	54.5	-9.28439
92.5343	-8.93459	54.6	-9.36531
92.5167	-9.1373	54.7	-9.34932
92.4991	-7.95254	54.8	-9.46798
92.4815	-7.41333	54.9	-9.47185
92.4639	-7.14928	55	-9.39389
92.4463	-7.63118	55.1	-9.50206
92.4287	-8.42705	55.2	-9.57139
92.4111	-8.92899	55.3	-9.64137
92.3935	-8.58985	55.4	-9.5716
92.3759	-7.80791	55.5	-9.45782
92.3583	-7.7914	55.6	-9.43035
92.3407	-8.35385	55.7	-9.38159
92.3231	-8.9972	55.8	-9.62375
92.3055	-8.67119	55.9	-9.51764
92.2879	-8.31405	56	-9.28811
92.2703	-8.31087	56.1	-9.50104
92.2527	-7.96341	56.2	-9.6021
92.2351	-8.01306	56.3	-9.48316
92.2175	-7.70221	56.4	-9.55136
92.1999	-7.60024	56.5	-9.55462
92.1823	-7.98881	56.6	-9.7246
92.1647	-8.36071	56.7	-9.75852
92.1471	-8.00146	56.8	-9.83967
92.1295	-8.05675	56.9	-9.80316
92.1119	-7.80421	57	-9.73348
92.0943	-8.18765	57.1	-9.64392
92.0767	-8.33516	57.2	-9.70052
92.0591	-8.03089	57.3	-9.54145
92.0415	-7.43212	57.4	-9.34103
92.0238	-7.91596	57.5	-9.27646
92.0062	-8.28513	57.6	-9.27663
91.9886	-7.86204	57.7	-9.2952
91.971	-7.5065	57.8	-9.26051
91.9534	-8.32272	57.9	-9.55366
91.9358	-9.0342	58	-9.41081
91.9182	-8.75478	58.1	-9.30923
91.9006	-7.85651	58.2	-9.12643
91.883	-8.69674	58.3	-9.18267
91.8654	-8.36935	58.4	-9.11605
91.8478	-7.68156	58.5	-9.02313
91.8302	-8.55448	58.6	-8.941
91.8126	-8.13091	58.7	-8.86535
91.795	-8.20389	58.8	-8.99753
91.7774	-7.51383	58.9	-8.8969
91.7598	-7.78233	59	-8.93632
91.7422	-8.23329	59.1	-9.05574
91.7246	-7.38338	59.2	-9.16139
91.707	-7.51757	59.3	-9.03127
91.6894	-7.64154	59.4	-8.9162
91.6718	-7.77058	59.5	-8.99011
91.6542	-7.7927	59.6	-9.10273
91.6366	-7.78697	59.7	-8.99153
91.619	-8.06341	59.8	-9.17273
91.4914	-8.28604	59.9	-9.0246
91.366	-8.56081	60	-8.53336
91.2406	-8.72916	60.1	-8.56389
91.1151	-8.24877	60.2	-8.66996
90.9897	-8.07097	60.3	-9.02855
90.8643	-8.14064	60.4	-8.94841
90.7388	-7.96656	60.5	-9.12052
90.6134	-7.85088	60.6	-9.27583
90.488	-8.18727	60.7	-9.32523
90.3626	-8.24869	60.8	-9.54217
90.2371	-7.70915	60.9	-9.36043
90.1117	-7.52983	61	-9.28519
89.9863	-7.03017	61.1	-8.96404
89.8608	-7.78259	61.2	-9.07614
89.7354	-7.16499	61.3	-9.10254
89.61	-8.16487	61.4	-9.16721
89.4845	-8.34843	61.5	-9.04389
89.3591	-8.5071	61.6	-8.99847
89.2337	-8.67982	61.7	-8.90366
89.1083	-7.761	61.8	-9.16256
88.9828	-7.02404	61.9	-8.92262
88.8574	-7.02273	62	-9.098
88.732	-7.37014	62.1	-9.26807
88.4811	-8.58047	62.3	-9.64309
88.3557	-8.50621	62.4	-9.53547
88.1048	-6.42797	62.6	-8.59215
87.9794	-5.63119	62.7	-8.20112
87.854	-5.04218	62.8	-8.24806
87.6031	-4.54517	63	-8.21764
87.4777	-4.35645	63.1	-8.14187
87.3522	-4.55175	63.2	-8.1789
87.2268	-4.37696	63.3	-7.89815
87.1987	-4.69434	63.4	-8.202
87.1695	-4.82467	63.5	-8.24176
87.1403	-4.34395	63.6	-8.08902
87.111	-4.3582	63.7	-8.18467
87.0818	-4.27674	63.8	-8.42296
87.0526	-4.13013	63.9	-8.34537
87.0233	-3.75451	64	-8.3247
86.9941	-3.74381	64.1	-8.58382
86.9648	-3.74896	64.2	-8.4764
86.9356	-3.76366	64.3	-8.50215
86.9064	-3.68621	64.4	-8.35504
86.8771	-3.73271	64.5	-8.29621
86.8479	-3.7288	64.6	-8.19725
86.8187	-3.77779	64.7	-8.00376
86.7894	-4.56807	64.8	-8.35401
86.7602	-5.42254	64.9	-8.47535
86.7017	-4.82572	65.1	-8.60623
86.6725	-4.71391	65.2	-8.75816
86.614	-4.84071	65.4	-8.90832
86.5848	-5.00117	65.5	-8.79354
86.5555	-4.85874	65.6	-8.76014
86.5263	-4.77789	65.7	-8.69989
86.4971	-4.68397	65.8	-9.11947
86.4678	-4.84068	65.9	-8.92327
86.4386	-4.96002	66	-8.91581
86.4093	-4.89571	66.1	-8.83152
86.3801	-5.06442	66.2	-8.84309
86.3509	-5.08309	66.3	-8.63409
86.3216	-5.24783	66.4	-8.92775
86.2924	-5.13999	66.5	-8.91093
86.2632	-5.19534	66.6	-8.99007
86.2339	-5.44591	66.7	-8.98256
86.2047	-5.944	66.8	-9.11789
86.1754	-5.8244	66.9	-8.9654
86.1462	-5.49399	67	-8.95022
86.117	-5.11281	67.1	-9.04201
86.0293	-5.11758	67.4	-8.75601
86	-5.07211	67.5	-8.71732
85.9708	-4.96729	67.6	-8.64627
85.9416	-4.6739	67.7	-8.95601
85.9123	-4.89915	67.8	-8.98924
85.8246	-4.64181	68.1	-8.88215
85.7954	-4.3714	68.2	-8.8765
85.7661	-4.17603	68.3	-8.68675
85.7369	-4.6497	68.4	-8.83654
85.7077	-4.87844	68.5	-9.02967
85.6784	-4.55205	68.6	-9.07049
85.6492	-4.20102	68.7	-8.87536
85.6199	-4.25748	68.8	-8.87911
85.5907	-4.60742	68.9	-8.9615
85.5615	-4.91044	69	-9.15379
85.5322	-4.8772	69.1	-9.15082
85.503	-4.3779	69.2	-8.87709
85.4738	-4.21047	69.3	-8.97476
85.4445	-4.24451	69.4	-8.85115
85.4153	-4.64603	69.5	-9.10624
85.386	-4.85251	69.6	-8.90981
85.3568	-4.92051	69.7	-8.67019
85.3276	-5.06935	69.8	-8.88503
85.2983	-4.71224	69.9	-9.07081
85.2691	-4.15724	70	-8.9009
85.2399	-4.28437	70.1	-8.97765
85.1814	-4.35403	70.3	-9.20181
85.1522	-4.39413	70.4	-9.33825
85.0937	-4.12302	70.6	-9.36219
85.0644	-4.23858	70.7	-9.4186
85.0352	-4.53742	70.8	-9.41679
85.006	-4.75977	70.9	-9.23809
84.9767	-4.86485	71	-8.84526
84.9475	-4.56325	71.1	-9.09401
84.9183	-4.57776	71.2	-8.93116
84.889	-4.62632	71.3	-9.19647
84.8598	-5.28924	71.4	-9.06937
84.8305	-5.53962	71.5	-9.04527
84.8013	-5.26689	71.6	-8.96494
84.7721	-5.22247	71.7	-8.82247
84.7428	-5.23094	71.8	-9.18164
84.7136	-5.33035	71.9	-9.15534
84.6844	-4.98632	72	-9.31212
84.6551	-5.36981	72.1	-9.52519
84.6259	-5.80224	72.2	-9.52535
84.5966	-5.90953	72.3	-9.62525
84.5089	-5.68486	72.6	-9.48243
84.4797	-5.40594	72.7	-9.36396
84.4505	-5.52458	72.8	-9.46206
84.4212	-5.30167	72.9	-9.47159
84.392	-5.84637	73	-9.53945
84.3628	-6.15901	73.1	-9.36404
84.3335	-5.75126	73.2	-9.33019
84.3043	-5.75799	73.3	-9.56176
84.275	-5.75428	73.4	-9.73684
84.2458	-5.77443	73.5	-9.87242
84.2166	-5.72143	73.6	-9.73466
84.1873	-6.00311	73.7	-9.86236
84.1581	-5.4773	73.8	-9.94472
84.0704	-6.06411	74.1	-9.6514
84.0411	-5.97131	74.2	-9.71895
83.9534	-5.87175	74.5	-9.55055
83.9242	-6.13142	74.6	-9.1519
83.895	-6.75101	74.7	-9.15846
83.8657	-7.58103	74.8	-9.00472
83.8072	-8.39854	75	-9.22821
83.778	-8.25977	75.1	-9.17388
83.7488	-8.24154	75.2	-9.01642
83.7195	-7.89898	75.3	-8.82767
83.6611	-7.81853	75.5	-9.63492
83.6318	-7.99115	75.6	-9.91477
83.6026	-8.35939	75.7	-9.833
83.5734	-8.41937	75.8	-9.79576
83.5149	-8.41054	76	-9.60575
83.4856	-8.38325	76.1	-9.67728
83.4564	-7.73486	76.2	-9.99588
83.4272	-7.79306	76.3	-10.0741
83.3979	-7.54479	76.4	-9.80524
83.3687	-7.56951	76.5	-9.89222
83.3395	-7.18703	76.6	-10.064
Hiatus
69.4734	-6.97456	76.7	-9.49192
69.4148	-6.43047	76.8	-9.30552
69.3563	-6.45743	76.9	-9.2122
69.2977	-6.29539	77	-9.12951
69.2392	-6.41154	77.1	-9.08084
69.1806	-6.06464	77.2	-8.90902
69.1221	-6.0652	77.3	-8.94369
69.0635	-5.95023	77.4	-9.00332
69.005	-5.99994	77.5	-8.9549
68.9464	-6.01291	77.6	-9.11894
68.8879	-5.76232	77.7	-9.05022
68.8293	-5.58168	77.8	-8.95762
68.7708	-5.01157	77.9	-8.72758
68.7122	-4.6701	78	-8.67333
68.6537	-4.79651	78.1	-8.58272
68.5951	-4.8614	78.2	-8.52257
68.5366	-4.64359	78.3	-8.36325
68.478	-5.21077	78.4	-8.64969
68.4195	-4.80397	78.5	-8.73146
68.3024	-4.60041	78.7	-8.17981
68.2438	-4.86708	78.8	-8.29264
68.1853	-4.78594	78.9	-8.51378
68.1267	-4.52734	79	-8.46663
68.0682	-4.61507	79.1	-8.34188
68.0096	-4.60374	79.2	-8.36917
67.9511	-4.38576	79.3	-8.44008
67.834	-4.8246	79.5	-8.36862
67.7754	-4.63654	79.6	-8.40533
67.7169	-4.5011	79.7	-8.27565
67.6583	-4.34047	79.8	-8.27219
67.5998	-4.33246	79.9	-8.1025
67.4826	-5.16103	80.1	-8.27986
67.4241	-5.10699	80.2	-8.28081
67.3655	-5.16164	80.3	-8.28094
67.307	-5.26285	80.4	-8.36751
67.2484	-4.88349	80.5	-8.51583
67.1313	-4.28055	80.7	-8.38185
67.0728	-4.19479	80.8	-8.25948
67.0142	-4.42889	80.9	-8.49177
66.9557	-4.2913	81	-8.43224
66.8971	-4.27085	81.1	-8.46295
66.8386	-4.23797	81.2	-8.53239
66.78	-4.1475	81.3	-8.48876
66.7215	-4.46384	81.4	-8.36819
66.6044	-4.29741	81.6	-8.61693
66.5458	-4.52823	81.7	-8.61054
66.4873	-4.44751	81.8	-8.6605
66.4287	-4.35797	81.9	-8.5021
66.3702	-3.93769	82	-8.11053
66.3116	-3.91944	82.1	-7.88443
66.2531	-3.74411	82.2	-7.7392
66.1945	-3.74084	82.3	-7.73217
66.136	-3.8144	82.4	-7.82253
66.0774	-3.67427	82.5	-7.92938
66.0189	-3.55035	82.6	-8.29723
65.9603	-3.67326	82.7	-8.41274
65.9018	-3.55117	82.8	-8.37472
65.8432	-3.85661	82.9	-8.39665
65.6676	-4.75561	83.2	-8.3141
65.609	-4.724	83.3	-8.40898
65.5505	-4.55108	83.4	-8.57046
65.4919	-4.31377	83.5	-8.74533
65.4334	-4.34956	83.6	-8.91293
65.3748	-4.0888	83.7	-8.7442
65.3163	-4.20963	83.8	-8.88222
65.2577	-4.14826	83.9	-9.01734
65.1992	-4.4993	84	-8.77913
65.1406	-4.60644	84.1	-9.11825
65.0821	-4.79744	84.2	-9.24733
65.0235	-5.50841	84.3	-9.06309
64.965	-6.10591	84.4	-9.30597
64.9064	-6.08733	84.5	-9.19912
64.8479	-6.18181	84.6	-9.14179
64.7893	-5.96114	84.7	-9.28992
64.7308	-5.66393	84.8	-9.27266
64.6722	-5.35984	84.9	-9.34073
64.6137	-5.23699	85	-9.37051
64.4965	-5.43867	85.2	-9.27815
64.3209	-5.30744	85.5	-9.06051
64.2623	-5.51126	85.6	-9.12478
64.1452	-5.33706	85.8	-9.34887
64.0867	-5.34732	85.9	-8.98224
64.0281	-4.58661	86	-8.88224
63.9696	-4.28356	86.1	-8.58085
63.911	-4.53906	86.2	-8.10228
63.7939	-4.33357	86.4	-8.23418
63.7354	-3.75179	86.5	-8.62938
63.6768	-4.02514	86.6	-8.42436
63.6183	-3.8612	86.7	-8.61252
63.5012	-4.19247	86.9	-8.48726
63.4426	-4.33615	87	-8.56063
63.3841	-4.38223	87.1	-8.3872
63.3255	-4.13307	87.2	-8.70117
63.1499	-4.65165	87.5	-8.62036
63.0913	-4.48592	87.6	-8.54896
63.0328	-4.50588	87.7	-8.49737
62.9742	-4.32788	87.8	-8.47396
62.9157	-4.23051	87.9	-8.49472
62.8571	-4.39797	88	-8.53475
62.7986	-4.37477	88.1	-8.56338
62.6815	-4.26024	88.3	-8.77832
62.6229	-4.49024	88.4	-8.78097
62.5644	-4.48688	88.5	-8.76183
62.5058	-4.01132	88.6	-8.58645
62.4473	-3.86194	88.7	-8.54569
62.3887	-3.88437	88.8	-8.56668
62.3302	-3.80883	88.9	-8.51738
62.2716	-3.61799	89	-8.46949
62.2131	-3.58553	89.1	-8.64556
62.1545	-3.92493	89.2	-8.61705
62.096	-4.2551	89.3	-8.54165
62.0374	-4.51662	89.4	-8.51593
61.9789	-4.41221	89.5	-8.61038
61.9203	-4.17607	89.6	-8.46455
61.8618	-4.09608	89.7	-8.48379
61.8032	-3.99538	89.8	-8.50935
61.7447	-4.01047	89.9	-8.61034
61.6861	-3.7991	90	-8.49002
61.6275	-3.69226	90.1	-8.527
61.569	-3.73312	90.2	-8.54588
61.5104	-3.6421	90.3	-8.63592
61.4519	-3.76697	90.4	-8.72753
61.3933	-3.87158	90.5	-8.7801
61.3348	-4.09175	90.6	-8.93119
61.2762	-4.1079	90.7	-8.90406
61.2177	-3.7783	90.8	-8.79849
61.2011	-3.81424	90.9	-8.79703
61.1846	-4.03066	91	-8.92295
61.168	-4.22092	91.1	-8.94644
61.1515	-4.28637	91.2	-9.03279
61.1349	-3.96116	91.3	-9.0381
61.1184	-3.60019	91.4	-8.98904
61.1018	-3.69631	91.5	-8.94836
61.0853	-3.74783	91.6	-9.00806
61.0687	-4.08105	91.7	-8.83381
61.0522	-4.05268	91.8	-8.86707
61.0356	-4.07325	91.9	-8.87384
61.0191	-3.99377	92	-8.8689
61.0025	-4.02056	92.1	-8.81079
60.986	-3.99114	92.2	-8.82013
60.9694	-4.02028	92.3	-9.00664
60.9529	-4.90909	92.4	-8.88267
60.9363	-4.7157	92.5	-8.87174
60.9198	-4.96511	92.6	-8.87864
60.9032	-5.08461	92.7	-8.91935
60.8867	-4.57744	92.8	-8.92831
60.8701	-4.38681	92.9	-8.65356
60.8536	-4.49073	93	-8.71848
60.837	-4.68172	93.1	-8.73867
60.8205	-4.91574	93.2	-8.83639
60.8039	-4.89057	93.3	-8.97868
60.7874	-4.89892	93.4	-8.83652
60.7708	-4.91381	93.5	-8.86596
60.7543	-4.34412	93.6	-9.00962
60.7377	-4.56211	93.7	-9.04634
60.7212	-4.01789	93.8	-9.02228
60.7046	-3.61892	93.9	-8.94092
60.6881	-4.18322	94	-9.00072
60.6715	-4.38414	94.1	-9.1979
60.655	-4.83389	94.2	-9.06038
60.6384	-4.7023	94.3	-9.15782
60.6219	-4.77984	94.4	-9.22572
60.6053	-4.63833	94.5	-9.25808
60.5888	-4.23185	94.6	-9.23894
60.5722	-3.90976	94.7	-9.24461
60.5557	-3.70968	94.8	-9.12193
60.5391	-4.01817	94.9	-9.01781
60.5226	-4.24772	95	-8.88769
60.506	-4.40914	95.1	-9.01975
60.4729	-4.29538	95.3	-8.95078
60.4563	-4.27751	95.4	-8.82102
60.4398	-4.2751	95.5	-8.86603
60.4232	-4.27127	95.6	-8.79817
60.4067	-3.99058	95.7	-8.83589
60.3901	-3.9095	95.8	-8.84827
60.3736	-4.64809	95.9	-8.76557
60.357	-4.35876	96	-8.4061
60.3405	-4.19458	96.1	-8.57967
60.3239	-3.91685	96.2	-8.66393
60.3074	-3.7692	96.3	-8.60536
60.2908	-3.75693	96.4	-8.60858
60.2743	-3.57688	96.5	-8.30047
60.2577	-3.47873	96.6	-8.34141
60.2412	-3.3521	96.7	-8.23461
60.2246	-3.41906	96.8	-8.45081
60.2081	-3.24506	96.9	-8.44991
60.1915	-3.35916	97	-8.64261
60.175	-3.29106	97.1	-8.64971
60.1584	-2.95209	97.2	-8.62334
60.1419	-2.80599	97.3	-8.41324
60.1253	-2.81083	97.4	-8.57123
60.1088	-3.12646	97.5	-8.74541
60.0922	-3.42386	97.6	-8.55118
60.0757	-3.42896	97.7	-8.69508
60.0591	-3.33304	97.8	-8.72464
60.0426	-3.32983	97.9	-8.7542
60.026	-3.34609	98	-8.65556
60.0095	-3.41045	98.1	-8.85378
59.9929	-3.40663	98.2	-8.66202
59.9764	-3.53844	98.3	-8.5234
59.9598	-3.86319	98.4	-8.70186
59.9433	-4.09369	98.5	-8.72254
59.9267	-4.09789	98.6	-8.72757
59.9102	-4.11472	98.7	-8.75216
59.8936	-4.22674	98.8	-9.03513
59.8771	-4.476	98.9	-9.14591
59.8605	-4.66822	99	-8.95002
59.844	-4.8694	99.1	-9.09341
59.8274	-4.81505	99.2	-9.3233
59.8109	-4.46782	99.3	-9.27307
59.7943	-4.40041	99.4	-9.33569
59.7778	-4.33618	99.5	-9.33741
59.7612	-4.13836	99.6	-9.36451
59.7447	-3.91964	99.7	-8.98522
59.7281	-3.68672	99.8	-8.28634
59.7116	-3.93	99.9	-8.67111
59.665	-4.31018	100	-8.87638
59.6182	-4.50443	100.1	-8.98082
59.5715	-4.53902	100.2	-8.95334
59.5247	-4.12899	100.3	-8.71858
59.478	-3.81665	100.4	-8.72319
59.4312	-3.67353	100.5	-8.82297
59.3845	-3.74212	100.6	-8.88792
59.3377	-3.7543	100.7	-8.96911
59.291	-3.66922	100.8	-8.72746
59.2442	-3.82663	100.9	-8.74195
59.1974	-3.82589	101	-8.68441
59.1507	-3.69894	101.1	-8.77008
59.1039	-3.91934	101.2	-8.88757
59.0572	-4.07247	101.3	-8.99908
59.0104	-4.25789	101.4	-9.08308
58.9637	-4.02478	101.5	-9.15454
58.9169	-4.05816	101.6	-9.24286
58.8701	-3.90891	101.7	-9.07326
58.8234	-4.11933	101.8	-9.20016
58.7766	-4.21402	101.9	-9.20409
58.7299	-4.04911	102	-8.82631
58.6831	-4.38169	102.1	-9.07536
58.6364	-4.98009	102.2	-9.43682
58.5896	-5.64006	102.3	-9.71339
58.5429	-5.5474	102.4	-9.45864
58.4961	-5.93862	102.5	-9.35529
58.4493	-6.39397	102.6	-8.69462
58.4026	-6.52245	102.7	-8.41505
58.3558	-6.5753	102.8	-8.2886
58.3091	-6.83157	102.9	-8.46232
58.2623	-6.79955	103	-8.67919
58.2156	-6.10479	103.1	-8.59934
58.1688	-5.80115	103.2	-8.70832
58.1221	-5.73917	103.3	-8.90801
58.0753	-5.99872	103.4	-9.09012
58.0285	-5.74702	103.5	-9.00031
57.9818	-5.50053	103.6	-9.0869
57.935	-5.15999	103.7	-9.05767
57.8883	-5.22427	103.8	-9.03911
57.8415	-5.43959	103.9	-8.96169
57.7948	-5.49321	104	-8.93044
57.748	-5.46612	104.1	-9.01445
57.7012	-5.21986	104.2	-8.83007
57.6545	-4.985	104.3	-8.85585
57.6077	-4.70708	104.4	-8.78556
57.561	-4.92426	104.5	-8.77788
57.5142	-5.16266	104.6	-8.80079
57.4675	-5.30098	104.7	-8.94603
57.4207	-5.25978	104.8	-8.81741
57.374	-5.21415	104.9	-9.04129
57.3272	-5.02641	105	-9.01211
57.2804	-4.94167	105.1	-8.82341
57.2337	-4.99351	105.2	-8.9612
57.1869	-4.96873	105.3	-8.92001
57.1402	-4.8765	105.4	-8.94128
57.0934	-4.64773	105.5	-8.92201
57.0467	-4.53122	105.6	-8.90653
56.9999	-4.18412	105.7	-8.88045
56.9532	-4.12528	105.8	-8.9538
56.9064	-4.34596	105.9	-9.00449
56.8596	-4.37889	106	-9.06179
56.8129	-4.5189	106.1	-9.17235
56.7661	-4.88305	106.2	-9.12689
56.7194	-5.08227	106.3	-9.04402
56.6726	-5.59273	106.4	-9.09457
56.6259	-6.55748	106.5	-9.20574
56.5791	-6.53013	106.6	-9.14704
56.5323	-6.21858	106.7	-9.22019
56.4856	-6.34281	106.8	-9.14446
56.4388	-6.47843	106.9	-9.24119
56.3921	-6.23443	107	-9.22612
56.3453	-6.02953	107.1	-9.29897
56.2986	-6.13493	107.2	-9.19782
56.2518	-6.1783	107.3	-9.2854
56.2051	-5.94972	107.4	-9.41082
56.1583	-6.11846	107.5	-9.32709
56.1115	-5.97127	107.6	-9.18469
56.0648	-5.36097	107.7	-9.13531
56.018	-5.08091	107.8	-9.16796
55.9713	-5.65641	107.9	-9.29304
55.9245	-5.86016	108	-9.32764
55.8778	-5.75676	108.1	-9.24477
55.831	-5.62921	108.2	-9.31289
55.7843	-5.64901	108.3	-9.48036
55.7375	-5.28114	108.4	-9.34482
55.6907	-5.20677	108.5	-9.4501
55.644	-5.15704	108.6	-9.47536
55.5972	-5.45762	108.7	-9.52449
55.5505	-5.52669	108.8	-9.15634
55.5037	-5.58281	108.9	-9.63622
55.457	-5.60878	109	-9.51138
55.4102	-5.44224	109.1	-9.16644
55.3634	-5.27585	109.2	-9.19869
55.3167	-5.10344	109.3	-9.08781
55.2699	-4.90285	109.4	-9.19456
55.2232	-4.59174	109.5	-9.16351
55.1764	-4.78965	109.6	-9.15003
55.1297	-4.64063	109.7	-9.09748
55.0829	-4.62797	109.8	-8.98983
55.0362	-4.37356	109.9	-8.85892
Hiatus
48.7726	-4.25681	110	-8.82281
48.7077	-4.14315	110.1	-8.42485
48.6429	-4.09843	110.2	-8.32205
48.578	-4.00213	110.3	-8.42951
48.5131	-3.98843	110.4	-8.33515
48.4483	-4.0333	110.5	-8.25691
48.3834	-4.01683	110.6	-8.15327
48.3186	-3.9338	110.7	-8.24
48.2537	-4.26694	110.8	-8.48054
48.1888	-4.50521	110.9	-8.54716
48.124	-4.27419	111	-8.44687
48.0591	-4.01956	111.1	-8.42216
47.9942	-4.06906	111.2	-8.51841
47.9294	-4.26852	111.3	-8.34163
47.8645	-4.8328	111.4	-8.94812
47.7996	-5.58505	111.5	-8.99217
47.7348	-6.04445	111.6	-9.30286
47.6699	-6.13211	111.7	-9.40454
47.605	-6.06277	111.8	-9.47597
47.5402	-6.32232	111.9	-9.54891
47.4753	-6.59665	112	-9.61635
47.4105	-6.97286	112.1	-9.87738
47.3456	-6.57122	112.2	-9.83759
47.2807	-6.12632	112.3	-9.94482
47.2159	-5.88835	112.4	-9.88455
47.151	-6.47815	112.5	-9.82711
47.0861	-6.41055	112.6	-9.96018
47.0213	-5.73414	112.7	-9.81809
46.9564	-5.58939	112.8	-9.83449
46.8915	-5.59019	112.9	-9.81861
46.8267	-5.95497	113	-9.88354
46.7618	-6.04723	113.1	-9.98711
46.697	-6.57599	113.2	-10.1855
46.6321	-6.958	113.3	-10.2959
46.5672	-6.8507	113.4	-10.5786
46.5024	-6.62263	113.5	-10.547
46.4375	-6.39588	113.6	-10.4246
46.3726	-6.48077	113.7	-10.2575
46.3078	-6.80823	113.8	-10.3521
46.2429	-6.91365	113.9	-10.3779
46.178	-6.65736	114	-10.3785
46.1132	-6.80202	114.1	-10.5413
46.0483	-7.01924	114.2	-10.484
45.9834	-6.99602	114.3	-10.5285
45.9186	-6.71358	114.4	-10.5077
45.8537	-7.43919	114.5	-10.6193
45.7889	-7.38711	114.6	-10.5212
45.724	-7.22501	114.7	-10.4954
45.6591	-6.58115	114.8	-10.4625
45.5943	-6.49384	114.9	-10.6138
45.5294	-6.32992	115	-10.4111
45.4645	-6.74244	115.1	-10.1646
45.3997	-6.69683	115.2	-10.1921
45.3348	-6.57606	115.3	-10.3222
45.2699	-7.08455	115.4	-10.2642
45.2051	-7.38039	115.5	-10.2608
45.1402	-7.74393	115.6	-10.3401
45.0754	-7.65588	115.7	-10.4568
45.0105	-7.53611	115.8	-10.3968
44.9456	-7.53874	115.9	-10.4169
44.8808	-7.70372	116	-10.2348
44.8159	-7.36501	116.1	-10.2839
44.751	-7.16437	116.2	-10.3072
44.6862	-7.01392	116.3	-10.287
44.6213	-6.3525	116.4	-9.89726
44.5564	-5.87845	116.5	-9.68139
44.4916	-5.77035	116.6	-9.61835
44.4267	-5.81478	116.7	-9.53606
44.3618	-5.84225	116.8	-9.30153
44.297	-5.6655	116.9	-9.28191
44.2321	-5.6143	117	-9.1189
44.1673	-5.38257	117.1	-8.95249
44.1024	-5.2159	117.2	-8.95932
44.0375	-5.40405	117.3	-8.87694
43.9727	-5.43734	117.4	-8.96982
43.9078	-5.8772	117.5	-9.11124
43.8429	-6.26947	117.6	-9.11628
43.7781	-6.35283	117.7	-9.24159
43.7132	-6.12101	117.8	-9.33402
43.6483	-5.95991	117.9	-9.25256
43.5835	-5.82905	118	-9.08057
43.5186	-5.68756	118.1	-9.28939
43.4382	-5.22767	118.2	-9.29465
43.3585	-5.14962	118.3	-9.23708
43.2788	-5.36436	118.4	-9.17937
43.1991	-5.67206	118.5	-9.09327
43.1193	-5.43173	118.6	-9.40309
43.0396	-5.64191	118.7	-9.45748
Hiatus
42.0829	-5.06287	119.9	-8.9033
42.0032	-5.32837	120	-8.94749
41.9235	-5.2351	120.1	-9.0028
41.8438	-5.50107	120.2	-9.25927
41.764	-5.5345	120.3	-9.09485
41.6843	-5.23958	120.4	-9.08599
41.6046	-5.13068	120.5	-9.22561
41.5249	-6.00248	120.6	-9.3858
41.4451	-6.98475	120.7	-9.53103
41.3654	-7.2723	120.8	-9.53938
41.2857	-7.25303	120.9	-9.52449
41.206	-7.56084	121	-9.59496
41.1262	-7.53367	121.1	-9.85045
41.0465	-6.99298	121.2	-9.6572
40.9668	-6.34582	121.3	-9.47962
40.8871	-5.77911	121.4	-9.24216
40.8073	-5.57247	121.5	-9.2815
40.7276	-5.18872	121.6	-9.22503
40.6479	-4.19754	121.7	-8.53042
40.5682	-4.34828	121.8	-8.54805
40.4884	-4.75333	121.9	-8.49039
40.4087	-5.04295	122	-8.40041
40.329	-3.93708	122.1	-8.15563
40.2493	-3.82322	122.2	-8.34914
40.1695	-3.75619	122.3	-8.49295
40.0898	-3.83039	122.4	-8.41007
40.0101	-3.82776	122.5	-8.29964
39.9304	-4.14956	122.6	-8.4849
39.8507	-5.28309	122.7	-8.68636
39.7709	-4.97804	122.8	-8.46742
39.6912	-4.2135	122.9	-8.44541
39.6115	-4.05433	123	-8.42042
39.5318	-4.08126	123.1	-8.56352
39.452	-3.86525	123.2	-8.34046
39.3723	-3.74197	123.3	-8.04051
39.2926	-3.70911	123.4	-8.22202
39.2129	-3.8955	123.5	-8.49577
39.1331	-4.08793	123.6	-8.50775
39.1136	-4.37314	123.7	-8.46816
39.0937	-4.26711	123.8	-8.13771
39.0739	-4.10303	123.9	-8.25408
39.0541	-4.02457	124	-8.35999
39.0343	-4.29685	124.1	-8.56102
39.0145	-4.27118	124.2	-8.59829
38.9947	-4.2149	124.3	-8.65094
38.9749	-4.08558	124.4	-8.64831
38.9551	-4.06697	124.5	-8.44821
38.9352	-4.0329	124.6	-8.5427
38.9154	-4.21211	124.7	-8.41388
38.8956	-4.12491	124.8	-8.27625
38.8758	-4.16548	124.9	-8.40971
38.856	-4.24879	125	-8.22567
38.8362	-4.20852	125.1	-8.27259
38.8164	-4.02406	125.2	-8.70916
38.7966	-4.06124	125.3	-8.78476
38.7768	-4.1282	125.4	-8.81489
38.7569	-4.26954	125.5	-8.71535
38.7371	-4.28173	125.6	-8.5318
38.7173	-4.2044	125.7	-8.4298
38.6975	-4.02344	125.8	-8.30345
38.6777	-4.02214	125.9	-8.32456
38.6579	-4.26737	126	-8.3217
38.6381	-4.49667	126.1	-8.34932
38.6183	-4.58858	126.2	-8.37594
38.5984	-4.48187	126.3	-8.46076
38.5786	-3.85816	126.4	-8.43467
38.5588	-3.41985	126.5	-8.5164
38.539	-3.70699	126.6	-8.63775
38.5192	-4.40989	126.7	-8.78515
38.4994	-5.14685	126.8	-9.15088
38.4796	-6.06948	126.9	-9.26324
38.4598	-6.56975	127	-9.67601
38.4399	-6.75099	127.1	-9.80593
38.4201	-6.64699	127.2	-9.93075
38.4003	-6.68553	127.3	-10.1134
38.3805	-6.8606	127.4	-10.1241
38.2188	-7.02686	127.5	-10.0707
38.056	-6.69489	127.6	-10.1189
37.8932	-6.49792	127.7	-10.2299
37.7304	-6.58214	127.8	-10.3916
37.5676	-7.08848	127.9	-10.5682
37.4048	-6.86032	128	-10.5396
37.242	-6.46877	128.1	-10.6514
37.0792	-6.79764	128.2	-10.6137
36.9164	-6.93586	128.3	-10.4255
36.7536	-6.99402	128.4	-10.221
36.5909	-7.09998	128.5	-10.0993
36.4281	-7.26115	128.6	-9.79062
36.2653	-7.4729	128.7	-9.41915
36.1025	-6.84736	128.8	-8.79054
35.9397	-5.95159	128.9	-8.54146
35.7769	-5.82029	129	-8.46956
35.6141	-5.63788	129.1	-8.40497
35.4513	-5.00097	129.2	-8.36744
35.2885	-5.19505	129.3	-8.40775
35.1257	-5.58566	129.4	-8.39023
34.963	-5.83394	129.5	-8.40177
34.8002	-6.01859	129.6	-8.44043
34.6374	-5.61015	129.7	-8.44388
34.4746	-5.2153	129.8	-8.42112
34.3118	-5.18132	129.9	-8.41921
34.149	-5.26001	130	-8.21085
33.9862	-4.78505	130.1	-8.18257
33.8234	-4.73481	130.2	-8.28544
33.6606	-4.68897	130.3	-8.30577
33.4978	-4.53291	130.4	-8.36609
33.3351	-4.18541	130.5	-8.16425
33.1723	-3.945	130.6	-8.02675
33.0095	-3.95851	130.7	-8.16021
32.8467	-4.51328	130.8	-8.4396
32.6839	-5.63643	130.9	-8.70709
32.5211	-6.02532	131	-8.75875
32.3583	-6.36705	131.1	-9.1124
32.1955	-6.50725	131.2	-8.9886
32.0327	-6.91308	131.3	-9.33287
31.8699	-6.2079	131.4	-9.51637
31.7072	-5.84889	131.5	-9.46483
31.5444	-6.348	131.6	-9.55736
31.3816	-8.07141	131.7	-9.76848
31.2188	-8.36692	131.8	-9.72983
31.056	-7.84518	131.9	-9.73359
30.8932	-7.16938	132	-9.55226
30.7304	-6.56193	132.1	-9.59679
30.5676	-6.85996	132.2	-9.59352
30.4048	-7.04226	132.3	-9.71225
30.242	-6.86439	132.4	-9.92406
30.0793	-6.53632	132.5	-10.0847
29.9165	-6.49387	132.6	-9.98
29.7537	-6.29118	132.7	-9.98934
29.5909	-6.01618	132.8	-9.98241
29.4281	-5.47982	132.9	-9.699
29.2653	-5.48421	133	-9.42073
29.1694	-5.41591	133.1	-9.25751
29.0755	-5.33715	133.2	-9.14895
28.9816	-5.38356	133.3	-9.04371
28.8877	-5.31666	133.4	-8.84491
28.7939	-5.48263	133.5	-8.96941
28.7	-5.4654	133.6	-9.04122
28.6061	-5.50866	133.7	-8.95475
28.5122	-5.83971	133.8	-9.09867
28.3245	-6.05114	134	-9.39246
28.2306	-6.41524	134.1	-9.51022
28.1367	-6.98311	134.2	-9.69185
28.0428	-7.24984	134.3	-9.8902

## Sheet: BT_6
BT_6
BT_6 (ka, BP.)	δ18O	Depth (cm.)	δ13C		Age Depth (cm)	BT-6 Age (kyr.)	Error
199.872	-6.633	0.36	-8.192		0.7	205088	2236.28
199.949	-6.021	0.365	-8.098		2	225029	1544.89
200.026	-5.164	0.37	-8.604		4.7	231242	2496.95
200.102	-5.277	0.375	-8.951
200.179	-5.213	0.38	-8.811
200.256	-6.136	0.385	-9.427
200.333	-6.135	0.39	-9.54
200.409	-5.798	0.395	-9.113
200.486	-6.346	0.4	-9.102
200.563	-6.797	0.405	-9.36
200.639	-6.419	0.41	-8.327
200.716	-5.711	0.415	-7.809
200.793	-5.773	0.42	-8.232
200.869	-5.316	0.425	-7.371
200.946	-5.245	0.43	-7.272
201.023	-6.635	0.435	-7.902
201.1	-6.773	0.44	-8.425
201.176	-6.305	0.445	-7.76
201.253	-4.564	0.45	-7.017
201.33	-4.257	0.455	-6.886
201.406	-4.182	0.46	-7.245
201.483	-4.233	0.465	-7.46
201.56	-3.891	0.47	-7.193
201.637	-3.789	0.475	-7.34
201.713	-4.13	0.48	-7.604
201.79	-4.032	0.485	-7.397
201.867	-3.725	0.49	-6.998
201.943	-3.821	0.495	-7.588
202.02	-3.969	0.5	-7.619
202.097	-4.025	0.505	-7.585
202.173	-4.029	0.51	-7.19
202.25	-3.687	0.515	-7.421
202.327	-3.717	0.52	-7.013
202.404	-3.818	0.525	-6.432
202.48	-4.067	0.53	-6.575
202.557	-5.05	0.535	-7.174
202.634	-6.144	0.54	-7.824
202.71	-6.95	0.545	-8.27
202.787	-6.454	0.55	-8.409
202.864	-5.9	0.555	-8.234
202.94	-5.893	0.56	-8.266
203.017	-6.292	0.565	-8.533
203.094	-6.369	0.57	-8.372
203.171	-6.112	0.575	-8.386
203.247	-6.334	0.58	-8.639
203.324	-6.306	0.585	-8.677
203.401	-6.279	0.59	-8.373
203.477	-6.147	0.595	-8.184
203.554	-6.097	0.6	-8.062
203.631	-6.115	0.605	-7.959
203.707	-7.022	0.61	-9.157
203.784	-7.066	0.615	-8.688
203.861	-7.334	0.62	-9.203
203.938	-7.211	0.625	-8.353
204.014	-7.428	0.63	-8.917
204.091	-7.408	0.635	-8.774
204.168	-7.154	0.64	-8.426
204.244	-7.316	0.645	-8.818
204.321	-7.04	0.65	-8.674
204.398	-7.212	0.655	-8.608
204.474	-7.51	0.66	-8.762
204.551	-7.53	0.665	-9.235
204.628	-7.574	0.67	-8.841
204.704	-8.072	0.675	-9.719
204.781	-8.416	0.68	-9.854
204.858	-7.549	0.685	-8.801
204.935	-6.517	0.69	-8.319
205.011	-6.244	0.695	-8.425
205.088	-6.442	0.7	-8.488
205.165	-6.152	0.705	-8.37
205.241	-6.185	0.71	-8.32
205.318	-6.097	0.715	-8.1
205.395	-6.135	0.72	-8.454
205.471	-6.397	0.725	-8.442
205.548	-6.724	0.73	-9.045
205.625	-7.237	0.735	-9.43
205.702	-7.068	0.74	-9.388
205.778	-6.797	0.745	-9.362
205.855	-6.687	0.75	-9.368
205.932	-6.746	0.755	-9.418
206.008	-6.483	0.76	-9.303
206.085	-6.635	0.765	-9.736
206.162	-6.347	0.77	-9.389
206.238	-6.609	0.775	-9.209
206.315	-6.044	0.78	-9.38
206.392	-5.958	0.785	-9.233
206.469	-5.675	0.79	-9.058
206.545	-5.809	0.795	-9.275
206.622	-5.834	0.8	-9.223
206.699	-5.947	0.805	-9.188
206.775	-6.025	0.81	-9.293
206.852	-6.208	0.815	-9.245
206.929	-6.231	0.82	-8.916
207.006	-5.854	0.825	-8.591
207.082	-6.012	0.83	-8.899
207.159	-6.03	0.835	-9.082
207.236	-6.282	0.84	-9.324
207.312	-6.324	0.845	-9.319
207.389	-6.43	0.85	-9.342
207.466	-6.273	0.855	-9.069
207.542	-6.431	0.86	-9.078
207.619	-6.346	0.865	-9.15
207.696	-6.643	0.87	-9.35
207.773	-6.543	0.875	-9.386
207.849	-6.535	0.88	-9.172
207.926	-6.45	0.885	-9.284
208.003	-6.767	0.89	-9.657
208.079	-7.271	0.895	-9.979
208.156	-7.257	0.9	-9.813
208.233	-6.909	0.905	-9.577
208.309	-6.705	0.91	-9.542
208.386	-6.553	0.915	-9.509
208.463	-6.578	0.92	-9.458
208.54	-5.404	0.925	-4.083
208.616	-6.287	0.93	-2.513
208.693	-6.319	0.935	-9.327
208.77	-5.977	0.94	-8.916
208.846	-5.61	0.945	-8.694
208.923	-5.539	0.95	-8.359
209	-5.522	0.955	-8.29
209.076	-5.73	0.96	-8.148
209.153	-5.427	0.965	-7.973
209.23	-4.233	0.97	-7.853
209.306	-5.246	0.975	-7.74
209.383	-5.627	0.98	-8.013
209.46	-5.464	0.985	-8.12
209.537	-5.126	0.99	-7.949
209.613	-5.333	0.995	-7.843
209.69	-5.386	1	-7.948
209.767	-5.683	1.005	-8.163
209.843	-5.615	1.01	-8.255
209.92	-5.7	1.015	-8.407
209.997	-5.824	1.02	-8.41
210.073	-5.587	1.025	-8.203
210.15	-5.406	1.03	-7.905
210.227	-5.315	1.035	-7.616
210.304	-5.449	1.04	-7.408
210.38	-5.467	1.045	-7.285
210.457	-5.788	1.05	-7.165
210.534	-5.913	1.055	-7.152
210.61	-5.861	1.06	-6.979
210.687	-5.863	1.065	-6.977
210.764	-5.943	1.07	-6.97
210.84	-6.007	1.075	-7.082
210.917	-6.038	1.08	-7.146
210.994	-6.129	1.085	-7.127
211.071	-6.381	1.09	-7.255
211.147	-6.664	1.095	-7.301
211.224	-6.947	1.1	-6.993
211.301	-7.229	1.105	-5.936
211.377	-7.533	1.11	-5.093
211.454	-7.441	1.115	-3.7
211.531	-7.283	1.12	-2.626
211.607	-7.28	1.125	-2.414
211.684	-7.346	1.13	-2.156
211.761	-7.648	1.135	-2.08
211.838	-7.495	1.14	-1.975
211.914	-7.117	1.145	-2.038
211.991	-7.026	1.15	-2.067
212.068	-6.92	1.155	-2.157
212.144	-6.626	1.16	-2.086
212.221	-6.633	1.165	-2.098
212.298	-6.703	1.17	-2.024
212.375	-6.668	1.175	-2.066
212.451	-6.481	1.18	-2.127
212.528	-6.524	1.185	-2.633
212.605	-6.149	1.19	-3.773
212.681	-5.748	1.195	-6.042
212.835	-5.781	1.205	-7.914
212.911	-5.371	1.21	-8.291
212.988	-5.002	1.215	-8.394
Hiatus
223.247	-4.654	1.22	-8.39
223.259	-4.544	1.225	-8.293
223.27	-4.386	1.23	-8.212
223.282	-4.422	1.235	-8.046
223.293	-4.366	1.24	-7.995
223.305	-4.595	1.245	-8.013
223.316	-4.75	1.25	-8.202
223.327	-4.723	1.255	-8.181
223.339	-4.751	1.26	-8.222
223.35	-4.745	1.265	-8.299
223.362	-4.735	1.27	-8.38
223.373	-4.839	1.275	-8.441
223.385	-5.062	1.28	-8.643
223.396	-5.315	1.285	-8.843
223.407	-5.279	1.29	-8.983
223.419	-5.49	1.295	-9.196
223.43	-5.698	1.3	-9.346
223.442	-5.697	1.305	-9.424
223.453	-5.753	1.31	-9.475
223.464	-5.827	1.315	-9.473
223.476	-5.745	1.32	-9.49
223.487	-5.708	1.325	-9.457
223.499	-5.83	1.33	-9.518
223.51	-5.823	1.335	-9.532
223.522	-5.929	1.34	-9.489
223.533	-5.926	1.345	-9.473
223.544	-5.917	1.35	-9.43
223.556	-5.868	1.355	-9.353
223.567	-6.058	1.36	-9.333
223.579	-6.004	1.365	-9.313
223.59	-6.01	1.37	-9.238
223.601	-6.262	1.375	-9.289
223.613	-6.27	1.38	-9.3
223.624	-6.34	1.385	-9.382
223.636	-6.42	1.39	-9.394
223.647	-6.358	1.395	-9.387
223.659	-6.283	1.4	-9.368
223.67	-6.318	1.405	-9.39
223.681	-6.342	1.41	-9.378
223.693	-6.404	1.415	-9.423
223.704	-6.432	1.42	-9.398
223.716	-6.621	1.425	-9.432
223.727	-6.693	1.43	-9.424
223.739	-6.868	1.435	-9.411
223.75	-6.916	1.44	-9.376
223.761	-7	1.445	-9.382
223.773	-7.004	1.45	-9.408
223.784	-7.154	1.455	-9.417
223.796	-7.134	1.46	-9.4
223.807	-7.083	1.465	-9.435
223.818	-6.914	1.47	-9.442
223.83	-7.007	1.475	-9.464
223.841	-6.841	1.48	-9.511
223.853	-6.836	1.485	-9.522
223.864	-6.925	1.49	-9.522
223.876	-6.952	1.495	-9.537
223.887	-6.918	1.5	-9.518
223.898	-6.758	1.505	-9.494
223.91	-7.033	1.51	-9.513
223.921	-6.773	1.515	-9.477
223.933	-6.747	1.52	-9.448
223.944	-6.613	1.525	-9.391
223.956	-6.773	1.53	-9.317
223.967	-6.707	1.535	-9.327
223.978	-6.775	1.54	-9.376
223.99	-6.872	1.545	-9.406
224.001	-7.053	1.55	-9.45
224.013	-7.022	1.555	-9.461
224.024	-7.22	1.56	-9.45
224.035	-7.19	1.565	-9.368
224.047	-7.336	1.57	-9.356
224.058	-7.378	1.575	-9.326
224.07	-7.273	1.58	-9.257
224.081	-7.249	1.585	-9.196
224.104	-7.543	1.595	-9.219
224.115	-7.46	1.6	-9.241
224.127	-7.481	1.605	-9.253
224.138	-7.273	1.61	-9.199
224.15	-7.306	1.615	-9.165
224.161	-7.28	1.62	-9.134
224.173	-7.346	1.625	-9.166
224.184	-7.282	1.63	-9.19
224.195	-7.051	1.635	-9.097
224.207	-6.724	1.64	-9.031
224.218	-6.414	1.645	-9.069
224.23	-6.488	1.65	-9.07
224.241	-6.393	1.655	-9.062
224.252	-6.771	1.66	-9.022
224.264	-7.088	1.665	-8.918
224.275	-6.823	1.67	-8.711
224.287	-6.57	1.675	-8.444
224.298	-6.482	1.68	-8.255
224.31	-6.692	1.685	-8.159
224.321	-4.218	1.69	-8.279
224.332	-3.854	1.695	-7.96
224.344	-6.507	1.7	-8.209
224.355	-6.669	1.705	-8.631
224.367	-7.246	1.71	-9.016
224.378	-7.724	1.715	-9.471
224.389	-7.836	1.72	-9.26
224.401	-7.45	1.725	-8.858
224.412	-6.874	1.73	-8.422
224.424	-6.628	1.735	-8.608
224.435	-6.091	1.74	-8.807
224.447	-5.846	1.745	-8.748
224.458	-5.836	1.75	-8.51
224.469	-6.153	1.755	-8.128
224.481	-6.38	1.76	-7.692
224.492	-5.917	1.765	-7.294
224.504	-5.727	1.77	-7.099
224.515	-5.72	1.775	-7.205
224.527	-6.034	1.78	-7.599
224.538	-5.476	1.785	-7.496
224.549	-5.723	1.79	-7.369
224.561	-6.252	1.795	-7.779
224.572	-6.204	1.8	-8.028
224.584	-6.411	1.805	-8.744
224.606	-6.564	1.815	-9.17
224.618	-6.268	1.82	-8.131
224.629	-6.142	1.825	-6.902
224.641	-6.255	1.83	-6.563
224.652	-6.561	1.835	-6.733
224.664	-6.449	1.84	-6.902
224.675	-6.267	1.845	-6.971
224.686	-6.186	1.85	-6.948
224.698	-6.163	1.855	-7.037
224.709	-6.112	1.86	-7.032
224.721	-6.079	1.865	-7.034
224.732	-5.843	1.87	-7.205
224.744	-5.883	1.875	-7.352
224.755	-5.891	1.88	-7.42
224.766	-5.86	1.885	-7.398
224.778	-5.713	1.89	-7.226
224.789	-5.883	1.895	-7.557
224.801	-6.059	1.9	-8.042
224.812	-6.306	1.905	-8.106
224.823	-6.422	1.91	-8.036
224.835	-6.672	1.915	-8.263
224.846	-6.889	1.92	-8.8
224.858	-6.925	1.925	-8.936
224.869	-7.254	1.93	-8.99
224.881	-6.439	1.935	-7.952
224.892	-6.429	1.94	-8.126
224.903	-6.299	1.945	-8.103
224.915	-6.047	1.95	-8.187
224.926	-5.804	1.955	-7.866
224.938	-5.76	1.96	-7.849
224.949	-5.51	1.965	-7.572
224.96	-5.429	1.97	-7.447
224.972	-5.66	1.975	-7.644
224.983	-5.89	1.98	-7.551
224.995	-5.959	1.985	-7.479
225.006	-6.2	1.99	-7.652
225.018	-6.482	1.995	-7.973
225.029	-6.604	2	-8.22
225.12	-4.176	2.04	-7.206
225.166	-3.558	2.06	-7.069
225.212	-3.362	2.08	-7.053
225.257	-3.098	2.1	-6.508
225.303	-3.235	2.12	-7.193
225.349	-4.441	2.14	-8.521
225.394	-4.195	2.16	-8.306
225.44	-4.365	2.18	-8.266
225.486	-4.049	2.2	-8.333
225.531	-3.834	2.22	-8.042
225.577	-3.94	2.24	-8.074
225.623	-4.462	2.26	-8.759
225.669	-4.289	2.28	-8.231
225.714	-4.295	2.3	-8.186
225.76	-4.105	2.32	-8.111
225.851	-4.653	2.36	-8.044
225.897	-4.745	2.38	-8.432
225.943	-4.183	2.4	-8.229
225.988	-4.123	2.42	-8.361

## Sheet: BT_8
BT_8
BT_8 (ka, BP.)	δ18O	Depth (cm.)	δ13C		Age Depth (cm)	BT-8 Age(kyr.)	Error
0.873513	-7.194	0.05	-0.848		0.3	976.727	490.345
0.894156	-5.274	0.1	2.907		1.2	1348.3	1413.73
0.914799	-7.206	0.15	-1.927		4.5	1429.02	545.087
0.935442	-7.624	0.2	-3.213		7.4	1648.87	465.818
0.956085	-6.122	0.25	-3.958		9.5	2029.57	570.435
0.976728	-6.572	0.3	-4.64		18	3477.46	1582.25
0.997371	-6.273	0.35	-5.157
1.01801	-7.12	0.4	-5.532
1.03866	-7.357	0.45	-5.519
1.0593	-6.173	0.5	-3.15
1.07994	-6.976	0.55	-4.422
1.10059	-7.23	0.6	-6.007
1.12123	-8.701	0.65	-8.059
1.14187	-8.281	0.7	-7.391
1.16251	-7.561	0.75	-7.262
1.18316	-9.063	0.8	-7.576
1.2038	-9.098	0.85	-7.383
1.22444	-8.01	0.9	-6.443
1.24509	-7.484	0.95	-6.568
1.26573	-8.541	1	-7.394
1.28637	-8.788	1.05	-7.49
1.30702	-8.535	1.1	-8.426
1.32766	-9.101	1.15	-6.927
1.3483	-8.109	1.2	-7.028
1.34948	-6.865	1.25	-6.34
1.3507	-7.873	1.3	-7.794
1.35192	-6.894	1.35	-5.748
1.35315	-8.402	1.4	-7.257
1.35437	-9.23	1.45	-6.586
1.35559	-7.47	1.5	-6.874
1.35681	-7.395	1.55	-6.064
1.35804	-9.923	1.6	-6.501
1.35926	-7.544	1.65	-6.797
1.36048	-7.386	1.7	-6.412
1.36171	-7.609	1.75	-7.832
1.36293	-7.288	1.8	-6.611
1.36415	-7.248	1.85	-6.247
1.36538	-7.353	1.9	-7.41
1.3666	-6.537	1.95	-6.47
1.36782	-7.611	2	-8.115
1.37027	-7.523	2.1	-7.705
1.37271	-7.362	2.2	-5.427
1.37516	-6.147	2.3	-5.908
1.37761	-7.469	2.4	-6.008
1.38005	-7.91	2.5	-6.862
1.3825	-7.494	2.6	-6.317
1.38494	-7.329	2.7	-5.437
1.38739	-8.215	2.8	-6.832
1.38984	-8.186	2.9	-5.908
1.39228	-7.456	3	-5.55
1.39473	-8.26	3.1	-5.843
1.39718	-7.556	3.2	-5.325
1.39962	-6.627	3.3	-2.47
1.40207	-8.014	3.4	-3.919
1.40451	-8.789	3.5	-3.211
1.40696	-8.824	3.6	-4.515
1.40941	-9.156	3.7	-5.857
1.41185	-9.769	3.8	-6.045
1.4143	-9.759	3.9	-6.249
1.41674	-8.14	4	-4.715
1.41919	-9.461	4.1	-5.169
1.42164	-9.278	4.2	-5.144
1.42408	-8.795	4.3	-4.932
1.42653	-6.742	4.4	-5.092
1.42897	-8.587	4.5	-5.074
1.43663	-9.219	4.6	-4.718
1.44421	-8.618	4.7	-4.478
1.45179	-7.051	4.8	-3.696
1.45937	-8.288	4.9	-4.504
1.46695	-8.802	5	-4.729
1.47453	-8.427	5.1	-5.005
1.48211	-8.89	5.2	-5.558
1.48969	-9.009	5.3	-4.658
1.49727	-8.339	5.4	-4.952
1.50486	-8.182	5.5	-4.98
1.51244	-8.228	5.6	-4.565
1.52002	-8.361	5.7	-4.857
1.5276	-9.341	5.8	-4.858
1.53518	-8.628	5.9	-5.232
1.54276	-8.996	6	-4.619
1.55034	-8.546	6.1	-4.382
1.55792	-8.643	6.2	-4.499
1.5655	-10.871	6.3	-4.539
1.57308	-7.779	6.4	-4.382
1.58066	-8.985	6.5	-4.258
1.58825	-8.61	6.6	-4.506
1.59583	-8.983	6.7	-4.447
1.60341	-9.568	6.8	-4.643
1.61099	-8.296	6.9	-4.204
1.61857	-10.05	7	-4.385
1.62615	-8.442	7.1	-4.491
1.63373	-8.758	7.2	-5.004
1.64131	-8.337	7.3	-5.327
1.64889	-8.557	7.4	-5.191
1.66703	-8.531	7.5	-5.588
1.68515	-9.085	7.6	-4.905
1.70328	-9.131	7.7	-5.127
1.72141	-10.051	7.8	-4.891
1.73954	-7.253	7.9	-4.486
1.75767	-9.085	8	-4.795
1.7758	-8.454	8.1	-4.307
1.79393	-9.319	8.2	-3.343
1.81206	-8.56	8.3	-3.196
1.83019	-9.255	8.4	-2.981
1.84832	-8.385	8.5	-2.632
1.86644	-8.69	8.6	-2.568
1.88457	-9.205	8.7	-2.46
1.9027	-8.707	8.8	-2.764
1.92083	-8.842	8.9	-2.784
1.93896	-9.813	9	-2.431
1.95709	-9.94	9.1	-2.905
1.97522	-8.519	9.2	-3.641
1.99335	-9.664	9.3	-3.864
2.01148	-8.202	9.4	-4.201
2.02961	-8.285	9.5	-4.977
2.04661	-7.879	9.6	-4.757
2.06365	-9.498	9.7	-5.045
2.08068	-8.21	9.8	-4.94
2.09772	-9.378	9.9	-5.351
2.11475	-8.732	10	-4.988
2.13178	-8.19	10.1	-4.676
2.14882	-8.366	10.2	-4.404
2.16585	-9.276	10.3	-5.234
2.18289	-9.248	10.4	-5.342
2.19992	-9.186	10.5	-5.832
2.21695	-8.89	10.6	-5.517
2.23399	-9.986	10.7	-5.557
2.25102	-10.478	10.8	-5.794
2.26806	-10.585	10.9	-5.594
2.28509	-9.617	11	-5.631
2.30212	-8.298	11.1	-5.356
2.31916	-6.99	11.2	-4.992
2.33619	-8.741	11.3	-5.302
2.35323	-9.422	11.4	-4.876
2.37026	-11.791	11.5	-5.138
2.38729	-8.669	11.6	-4.954
2.40433	-8.118	11.7	-4.58
2.42136	-9.538	11.8	-4.416
2.4384	-9.437	11.9	-4.557
2.45543	-8.776	12	-4.562
2.47246	-8.792	12.1	-3.856
2.4895	-9.608	12.2	-4.027
2.50653	-10.152	12.3	-3.865
2.52357	-9.307	12.4	-3.749
2.5406	-9.443	12.5	-3.373
2.55763	-7.751	12.6	-3.283
2.57467	-8.424	12.7	-3.51
2.5917	-9.822	12.8	-3.129
2.60874	-9.685	12.9	-3.11
2.62577	-9.165	13	-2.918
2.6428	-9.976	13.1	-2.648
2.65984	-7.021	13.2	-2.746
2.67687	-9.938	13.3	-2.658
2.69391	-9.598	13.4	-2.22
2.71094	-8.404	13.5	-2.272
2.72797	-7.519	13.6	-1.499
2.74501	-8.197	13.7	-1.906
2.76204	-7.305	13.8	-1.929
2.77908	-9.854	13.9	-2.323
2.79611	-8.807	14	-2.566
2.81314	-9.194	14.1	-2.453
2.86425	-7.916	14.4	-2.281
2.88128	-8.17	14.5	-2.14
2.89831	-8.54	14.6	-2.484
2.91535	-8.844	14.7	-2.305
2.93238	-9.205	14.8	-2.087
2.94942	-10.656	14.9	-1.657
2.96645	-10.542	15	-2.241
2.98348	-8.946	15.1	-1.362
3.00052	-10.73	15.2	-1.135
3.01755	-8.807	15.3	-0.799
3.03459	-8.244	15.4	-1.134
3.05162	-8.427	15.5	-1.037
3.06865	-9.533	15.6	-1.245
3.08569	-9.29	15.7	-1.225
3.10272	-9.295	15.8	-1.455
3.11976	-10.533	15.9	-1.899
3.13679	-7.751	16	-1.377
3.15382	-8.638	16.1	-1.521
3.17086	-7.634	16.2	-1.417
3.18789	-9.889	16.3	-1.659
3.20493	-8.735	16.4	-1.46
3.22196	-9.276	16.5	-1.511
3.23899	-8.243	16.6	-0.724
3.25603	-8.15	16.7	-0.603
3.27306	-8.372	16.8	-1.257
3.2901	-9.811	16.9	-1.41
3.30713	-10.371	17	-0.919
3.32416	-9.958	17.1	-0.399
3.3412	-9.002	17.2	-0.569
3.35823	-8.778	17.3	-0.578
3.37527	-8.781	17.4	-1.152
3.3923	-8.591	17.5	-0.182
3.40933	-11.024	17.6	-0.413
3.42637	-9.582	17.7	-1.301
3.4434	-10.313	17.8	-2.053
3.46044	-9.981	17.9	-1.905
3.47747	-9.003	18	-1.709

## Sheet: BT_9
BT_9
BT_9 (ka, BP.)	δ18O	Depth (cm.)	δ13C		Age Depth (cm)	BT-9 Age (ky)	Error
243.063	-10.85	7.9	-8.08		7.9	243063	3921.7
243.105	-10.936	7.95	-7.373		14.6	248732	2420.17
243.148	-10.88	8	-7.74		17.2	256080	2589.62
243.19	-11.079	8.05	-8.117		17.8	258465	3181.44
243.232	-11.269	8.1	-2.22		20.7	261593	3072.06
243.275	-11.296	8.15	-8.111		23.6	263134	3114.31
243.317	-11.15	8.2	-8.09		31.7	265672	3333.01
243.359	-11.296	8.25	-7.772
243.402	-11.38	8.3	-8.15
243.444	-10.482	8.35	-7.787
243.486	-10.87	8.4	-7.43
243.529	-10.929	8.45	-7.583
243.571	-10.45	8.5	-7.74
243.613	-9.339	8.55	-8.893
243.655	-3.05	8.6	-4.36
243.698	-6.011	8.65	-9.325
243.74	-4.9	8.7	-9.54
243.825	-4.92	8.8	-9.72
243.909	-5.7	8.9	-9.79
243.994	-5.52	9	-9.98
244.079	-4.77	9.1	-9.66
244.163	-4.91	9.2	-9.51
244.248	-4.25	9.3	-9.44
244.332	-5.06	9.4	-9.6
244.417	-4.62	9.5	-9.71
244.502	-4.79	9.6	-9.46
244.586	-4.59	9.7	-9.3
244.671	-5.5	9.8	-9.47
244.755	-5.49	9.9	-9.5
244.84	-4.21	10	-9.47
244.925	-4.7	10.1	-9.61
245.009	-5.2	10.2	-9.65
245.094	-5.52	10.3	-9.58
245.178	-5.03	10.4	-9.34
245.263	-5.25	10.5	-9.38
245.348	-4.65	10.6	-9.45
245.432	-4.39	10.7	-9.36
245.517	-4.87	10.8	-9.32
245.601	-4.23	10.9	-8.95
245.686	-3.96	11	-8.67
245.771	-4.43	11.1	-9.09
245.855	-4.72	11.2	-9.15
245.94	-4.28	11.3	-9.11
246.025	-4.33	11.4	-8.92
246.109	-4.79	11.5	-8.79
246.194	-5.34	11.6	-8.92
246.278	-5.06	11.7	-9.01
246.363	-5.05	11.8	-8.97
246.448	-5.32	11.9	-9.1
246.532	-5.43	12	-8.78
246.617	-4.44	12.1	-8.87
246.701	-4.67	12.2	-8.75
246.786	-4.26	12.3	-8.77
246.871	-4.63	12.4	-8.47
246.955	-4.65	12.5	-8.82
247.04	-4.52	12.6	-8.93
247.124	-4.32	12.7	-8.73
247.209	-4.76	12.8	-8.88
247.294	-4.1	12.9	-8.98
247.378	-6.23	13	-8.9
247.463	-3.77	13.1	-7.58
247.548	-3.84	13.2	-7.49
247.632	-4.26	13.3	-7.28
247.717	-5.4	13.4	-7.34
247.801	-6.07	13.5	-6.35
247.886	-5.49	13.6	-6.14
247.971	-5.59	13.7	-6.3
248.055	-5.91	13.8	-6.36
248.14	-6.71	13.9	-6.82
248.224	-5.88	14	-7.16
248.309	-6.19	14.1	-7.45
248.394	-6.56	14.2	-7.93
248.478	-5.84	14.3	-7.93
248.563	-5.78	14.4	-7.68
248.647	-5.58	14.5	-7.38
248.732	-5.46	14.6	-7.72
249.015	-5.63	14.7	-7.84
249.298	-5.96	14.8	-7.81
249.58	-5.59	14.9	-8.01
249.863	-6.09	15	-7.98
250.146	-5.25	15.1	-7.69
250.428	-5.15	15.2	-8.02
250.711	-5.12	15.3	-7.79
250.993	-5.52	15.4	-8
251.276	-4.88	15.5	-7.98
251.559	-3.63	15.6	-7.51
251.841	-3.21	15.7	-7.24
252.124	-4.11	15.8	-8.34
252.406	-3.97	15.9	-7.21
252.689	-6.35	16	-10.04
252.972	-6.33	16.1	-9.88
253.254	-5.6	16.2	-9.37
253.537	-6.16	16.3	-9.41
253.819	-6.4	16.4	-9.54
254.102	-6.45	16.5	-9.34
254.385	-6.94	16.6	-9.58
254.667	-6.43	16.7	-9.4
254.95	-6.66	16.8	-9.34
255.232	-6.649	16.9	-8.962
255.515	-7.161	17	-8.751
255.798	-6.222	17.1	-8.935
256.08	-6.003	17.2	-8.947
256.476	-6.158	17.3	-8.912
256.874	-6.432	17.4	-8.571
257.272	-6.259	17.5	-8.437
257.669	-6.333	17.6	-8.408
258.067	-6.267	17.7	-8.118
258.464	-6.321	17.8	-8.101
258.574	-6.373	17.9	-7.802
258.682	-4.848	18	-7.687
258.79	-4.027	18.1	-7.251
258.898	-4.075	18.2	-7.069
259.006	-3.359	18.3	-7.327
259.113	-3.898	18.4	-7.662
259.221	-4.004	18.5	-7.631
259.329	-3.255	18.6	-8.025
259.437	-3.118	18.7	-7.898
259.545	-2.958	18.8	-7.907
259.653	-3.304	18.9	-8.251
259.76	-4.698	19	-8.377
259.868	-3.864	19.1	-8.365
259.976	-3.993	19.2	-8.301
260.084	-3.86	19.3	-8.389
260.192	-4.244	19.4	-8.61
260.3	-6.573	19.5	-8.95
260.408	-7.157	19.6	-9.399
260.515	-6.545	19.7	-9.34
260.623	-5.754	19.8	-9.215
260.731	-5.876	19.9	-9.09
260.839	-6.259	20	-8.792
260.947	-7.479	20.1	-9.071
261.055	-6.024	20.2	-9.092
261.163	-4.545	20.3	-8.678
261.27	-4.164	20.4	-8.531
261.378	-3.886	20.5	-8.972
261.486	-4.519	20.6	-9.003
261.594	-4.592	20.7	-8.691
261.646	-4.65	20.8	-8.873
261.699	-4.854	20.9	-9.036
261.752	-5.148	21	-8.926
261.805	-7.451	21.1	-8.952
261.858	-7.192	21.2	-9.233
261.911	-6.528	21.3	-9.358
261.965	-7.329	21.4	-9.188
262.018	-6.164	21.5	-9.01
262.071	-6.376	21.6	-8.835
262.124	-6.687	21.7	-8.456
262.177	-8.028	21.8	-8.807
262.23	-6.808	21.9	-9.182
262.283	-5.569	22	-9.211
262.336	-5.291	22.1	-9.059
262.39	-4.681	22.2	-8.638
262.443	-4.577	22.3	-8.429
262.496	-4.543	22.4	-8.705
262.549	-4.574	22.5	-8.732
262.602	-4.741	22.6	-8.622
262.655	-4.182	22.7	-8.527
262.708	-4.734	22.8	-8.415
262.761	-3.799	22.9	-8.368
262.815	-4.217	23	-8.549
262.868	-4.167	23.1	-8.669
262.921	-4.136	23.2	-8.15
262.974	-4.798	23.3	-9.117
263.027	-4.821	23.4	-9.255
263.08	-5.035	23.5	-9.16
263.133	-4.439	23.6	-8.772
263.165	-4.854	23.7	-8.904
263.196	-5.36	23.8	-8.743
263.228	-6.539	23.9	-9.175
263.259	-6.79	24	-8.662
263.29	-6.726	24.1	-8.218
263.322	-7.373	24.2	-8.55
263.353	-7.808	24.3	-8.585
263.384	-7.583	24.4	-8.526
263.416	-7.626	24.5	-8.773
263.447	-5.647	24.6	-8.672
263.478	-4.931	24.7	-8.327
263.51	-5.092	24.8	-8.33
263.541	-5.926	24.9	-8178
263.572	-6.385	25	-7.99
263.604	-7.284	25.1	-8.355
263.635	-8.362	25.2	-8.315
263.667	-8.487	25.3	-8.54
263.698	-7.716	25.4	-8.014
263.729	-7.54	25.5	-8.192
263.761	-7.15	25.6	-8.002
263.792	-7.069	25.7	-7.984
263.823	-6.396	25.8	-7.544
263.855	-6.706	25.9	-7.493
263.886	-6.879	26	-7.239
263.917	-7.573	26.1	-7.176
263.949	-6.679	26.2	-6.998
263.98	-6.237	26.3	-6.492
264.011	-4.783	26.4	-6.899
264.043	-4.537	26.5	-6.601
264.074	-4.67	26.6	-6.945
264.105	-3.742	26.7	-5.916
264.137	-3.686	26.8	-6.893
264.168	-3.737	26.9	-7.237
264.199	-4.313	27	-6.903
264.231	-4.008	27.1	-6.972
264.262	-4.102	27.2	-7.281
264.293	-3.919	27.3	-7.395
264.325	-4.129	27.4	-6.933
264.356	-4.16	27.5	-7.042
264.387	-4.629	27.6	-7.46
264.419	-4.918	27.7	-7.642
264.45	-4.257	27.8	-6.899
264.481	-4.261	27.9	-7.116
264.513	-4.462	28	-7.342
264.544	-4.253	28.1	-7.545
264.575	-4.109	28.2	-7.387
264.607	-4.416	28.3	-7.391
264.638	-3.669	28.4	-7.341
264.669	-3.82	28.5	-7.3
264.701	-4.23	28.6	-7.568
264.732	-4.334	28.7	-7.393
264.763	-3.759	28.8	-7.355
264.795	-4.176	28.9	-7.271
264.826	-4.423	29	-7.519
264.857	-4.058	29.1	-7.178
264.889	-4.377	29.2	-7.387
264.92	-3.996	29.3	-7.105
264.951	-3.69	29.4	-7.223
264.983	-4.099	29.5	-7.55
265.014	-3.93	29.6	-7.311
265.045	-3.526	29.7	-7.038
265.077	-3.777	29.8	-7.17
265.108	-3.706	29.9	-7.012
265.139	-3.74	30	-7.106
265.171	-3.496	30.1	-6.869
265.202	-3.849	30.2	-6.963
265.233	-3.841	30.3	-6.792
265.265	-3.984	30.4	-6.721
265.296	-4.627	30.5	-7.061
265.327	-3.972	30.6	-7.182
265.359	-3.934	30.7	-7.039
265.39	-3.528	30.8	-6.796
265.421	-3.899	30.9	-7.156
265.453	-3.382	31	-7.157
265.484	-4.059	31.1	-7.158
265.515	-3.861	31.2	-6.71
265.547	-3.461	31.3	-6.837
265.578	-4.211	31.4	-6.923
265.609	-3.774	31.5	-6.646
265.641	-4.042	31.6	-7.29
265.672	-3.986	31.7	-6.904
265.703	-3.674	31.8	-7.296
265.735	-3.834	31.9	-6.865

## Sheet: BT_composite
	BT Composite Record
	Age (ka, BP.)	δ18O	δ13C	Sample Name		Legend
	0.873513	-7.194	-0.848	BT_8		BT_1
	0.894156	-5.274	2.907	BT_8		BT_2(1)
	0.914799	-7.206	-1.927	BT_8		BT_2(2)
	0.935442	-7.624	-3.213	BT_8		BT_2(3)
	0.956085	-6.122	-3.958	BT_8		BT_2(4)
	0.976728	-6.572	-4.64	BT_8		BT_2(5)
	0.997371	-6.273	-5.157	BT_8		BT_5
	1.01801	-7.12	-5.532	BT_8		BT_4
	1.03866	-7.357	-5.519	BT_8		BT_6
	1.0593	-6.173	-3.15	BT_8		BT_8
	1.07994	-6.976	-4.422	BT_8		BT_9
	1.10059	-7.23	-6.007	BT_8
	1.12123	-8.701	-8.059	BT_8
	1.14187	-8.281	-7.391	BT_8
	1.16251	-7.561	-7.262	BT_8
	1.18316	-9.063	-7.576	BT_8
	1.2038	-9.098	-7.383	BT_8
	1.22444	-8.01	-6.443	BT_8
	1.24509	-7.484	-6.568	BT_8
	1.26573	-8.541	-7.394	BT_8
	1.28637	-8.788	-7.49	BT_8
	1.30702	-8.535	-8.426	BT_8
	1.32766	-9.101	-6.927	BT_8
	1.3483	-8.109	-7.028	BT_8
	1.34948	-6.865	-6.34	BT_8
	1.3507	-7.873	-7.794	BT_8
	1.35192	-6.894	-5.748	BT_8
	1.35315	-8.402	-7.257	BT_8
	1.35437	-9.23	-6.586	BT_8
	1.35559	-7.47	-6.874	BT_8
	1.35681	-7.395	-6.064	BT_8
	1.35804	-9.923	-6.501	BT_8
	1.35926	-7.544	-6.797	BT_8
	1.36048	-7.386	-6.412	BT_8
	1.36171	-7.609	-7.832	BT_8
	1.36293	-7.288	-6.611	BT_8
	1.36415	-7.248	-6.247	BT_8
	1.36538	-7.353	-7.41	BT_8
	1.3666	-6.537	-6.47	BT_8
	1.36782	-7.611	-8.115	BT_8
	1.37027	-7.523	-7.705	BT_8
	1.37271	-7.362	-5.427	BT_8
	1.37516	-6.147	-5.908	BT_8
	1.37761	-7.469	-6.008	BT_8
	1.38005	-7.91	-6.862	BT_8
	1.3825	-7.494	-6.317	BT_8
	1.38494	-7.329	-5.437	BT_8
	1.38739	-8.215	-6.832	BT_8
	1.38984	-8.186	-5.908	BT_8
	1.39228	-7.456	-5.55	BT_8
	1.39473	-8.26	-5.843	BT_8
	1.39718	-7.556	-5.325	BT_8
	1.39962	-6.627	-2.47	BT_8
	1.40207	-8.014	-3.919	BT_8
	1.40451	-8.789	-3.211	BT_8
	1.40696	-8.824	-4.515	BT_8
	1.40941	-9.156	-5.857	BT_8
	1.41185	-9.769	-6.045	BT_8
	1.4143	-9.759	-6.249	BT_8
	1.41674	-8.14	-4.715	BT_8
	1.41919	-9.461	-5.169	BT_8
	1.42164	-9.278	-5.144	BT_8
	1.42408	-8.795	-4.932	BT_8
	1.42653	-6.742	-5.092	BT_8
	1.42897	-8.587	-5.074	BT_8
	1.43663	-9.219	-4.718	BT_8
	1.44421	-8.618	-4.478	BT_8
	1.45179	-7.051	-3.696	BT_8
	1.45937	-8.288	-4.504	BT_8
	1.46695	-8.802	-4.729	BT_8
	1.47453	-8.427	-5.005	BT_8
	1.48211	-8.89	-5.558	BT_8
	1.48969	-9.009	-4.658	BT_8
	1.49727	-8.339	-4.952	BT_8
	1.50486	-8.182	-4.98	BT_8
	1.51244	-8.228	-4.565	BT_8
	1.52002	-8.361	-4.857	BT_8
	1.5276	-9.341	-4.858	BT_8
	1.53518	-8.628	-5.232	BT_8
	1.54276	-8.996	-4.619	BT_8
	1.55034	-8.546	-4.382	BT_8
	1.55792	-8.643	-4.499	BT_8
	1.5655	-10.871	-4.539	BT_8
	1.57308	-7.779	-4.382	BT_8
	1.58066	-8.985	-4.258	BT_8
	1.58825	-8.61	-4.506	BT_8
	1.59583	-8.983	-4.447	BT_8
	1.60341	-9.568	-4.643	BT_8
	1.61099	-8.296	-4.204	BT_8
	1.61857	-10.05	-4.385	BT_8
	1.62615	-8.442	-4.491	BT_8
	1.63373	-8.758	-5.004	BT_8
	1.64131	-8.337	-5.327	BT_8
	1.64889	-8.557	-5.191	BT_8
	1.66703	-8.531	-5.588	BT_8
	1.68515	-9.085	-4.905	BT_8
	1.70328	-9.131	-5.127	BT_8
	1.72141	-10.051	-4.891	BT_8
	1.73954	-7.253	-4.486	BT_8
	1.75767	-9.085	-4.795	BT_8
	1.7758	-8.454	-4.307	BT_8
	1.79393	-9.319	-3.343	BT_8
	1.81206	-8.56	-3.196	BT_8
	1.83019	-9.255	-2.981	BT_8
	1.84832	-8.385	-2.632	BT_8
	1.86644	-8.69	-2.568	BT_8
	1.88457	-9.205	-2.46	BT_8
	1.9027	-8.707	-2.764	BT_8
	1.92083	-8.842	-2.784	BT_8
	1.93896	-9.813	-2.431	BT_8
	1.95709	-9.94	-2.905	BT_8
	1.97522	-8.519	-3.641	BT_8
	1.99335	-9.664	-3.864	BT_8
	2.01148	-8.202	-4.201	BT_8
	2.02961	-8.285	-4.977	BT_8
	2.04661	-7.879	-4.757	BT_8
	2.06365	-9.498	-5.045	BT_8
	2.08068	-8.21	-4.94	BT_8
	2.09772	-9.378	-5.351	BT_8
	2.11475	-8.732	-4.988	BT_8
	2.13178	-8.19	-4.676	BT_8
	2.14882	-8.366	-4.404	BT_8
	2.16585	-9.276	-5.234	BT_8
	2.18289	-9.248	-5.342	BT_8
	2.19992	-9.186	-5.832	BT_8
	2.21695	-8.89	-5.517	BT_8
	2.23399	-9.986	-5.557	BT_8
	2.25102	-10.478	-5.794	BT_8
	2.26806	-10.585	-5.594	BT_8
	2.28509	-9.617	-5.631	BT_8
	2.30212	-8.298	-5.356	BT_8
	2.31916	-6.99	-4.992	BT_8
	2.33619	-8.741	-5.302	BT_8
	2.35323	-9.422	-4.876	BT_8
	2.37026	-11.791	-5.138	BT_8
	2.38729	-8.669	-4.954	BT_8
	2.40433	-8.118	-4.58	BT_8
	2.42136	-9.538	-4.416	BT_8
	2.4384	-9.437	-4.557	BT_8
	2.45543	-8.776	-4.562	BT_8
	2.47246	-8.792	-3.856	BT_8
	2.4895	-9.608	-4.027	BT_8
	2.50653	-10.152	-3.865	BT_8
	2.52357	-9.307	-3.749	BT_8
	2.5406	-9.443	-3.373	BT_8
	2.55763	-7.751	-3.283	BT_8
	2.57467	-8.424	-3.51	BT_8
	2.5917	-9.822	-3.129	BT_8
	2.60874	-9.685	-3.11	BT_8
	2.62577	-9.165	-2.918	BT_8
	2.6428	-9.976	-2.648	BT_8
	2.65984	-7.021	-2.746	BT_8
	2.67687	-9.938	-2.658	BT_8
	2.69391	-9.598	-2.22	BT_8
	2.71094	-8.404	-2.272	BT_8
	2.72797	-7.519	-1.499	BT_8
	2.74501	-8.197	-1.906	BT_8
	2.76204	-7.305	-1.929	BT_8
	2.77908	-9.854	-2.323	BT_8
	2.79611	-8.807	-2.566	BT_8
	2.81314	-9.194	-2.453	BT_8
	2.86425	-7.916	-2.281	BT_8
	2.88128	-8.17	-2.14	BT_8
	2.89831	-8.54	-2.484	BT_8
	2.91535	-8.844	-2.305	BT_8
	2.93238	-9.205	-2.087	BT_8
	2.94942	-10.656	-1.657	BT_8
	2.96645	-10.542	-2.241	BT_8
	2.98348	-8.946	-1.362	BT_8
	3.00052	-10.73	-1.135	BT_8
	3.01755	-8.807	-0.799	BT_8
	3.03459	-8.244	-1.134	BT_8
	3.05162	-8.427	-1.037	BT_8
	3.06865	-9.533	-1.245	BT_8
	3.08569	-9.29	-1.225	BT_8
	3.10272	-9.295	-1.455	BT_8
	3.11976	-10.533	-1.899	BT_8
	3.13679	-7.751	-1.377	BT_8
	3.15382	-8.638	-1.521	BT_8
	3.17086	-7.634	-1.417	BT_8
	3.18789	-9.889	-1.659	BT_8
	3.20493	-8.735	-1.46	BT_8
	3.22196	-9.276	-1.511	BT_8
	3.23899	-8.243	-0.724	BT_8
	3.25603	-8.15	-0.603	BT_8
	3.27306	-8.372	-1.257	BT_8
	3.2901	-9.811	-1.41	BT_8
	3.30713	-10.371	-0.919	BT_8
	3.32416	-9.958	-0.399	BT_8
	3.3412	-9.002	-0.569	BT_8
	3.35823	-8.778	-0.578	BT_8
	3.37527	-8.781	-1.152	BT_8
	3.3923	-8.591	-0.182	BT_8
	3.40933	-11.024	-0.413	BT_8
	3.42637	-9.582	-1.301	BT_8
	3.4434	-10.313	-2.053	BT_8
	3.46044	-9.981	-1.905	BT_8
	3.47747	-9.003	-1.709	BT_8
	12.2092	-9.448	-7.753	BT_1
	12.2181	-5.478	-0.975	BT_1
	12.227	-8.481	-5.899	BT_1
	12.2359	-7.168	-4.61	BT_1
	12.2448	-6.479	-2.129	BT_1
	12.2537	-7.303	-5.359	BT_1
	12.2627	-6.873	-5.991	BT_1
	12.2716	-6.713	-7.222	BT_1
	12.2805	-4.457	-5.619	BT_1
	12.2894	-4.743	-5.855	BT_1
	12.2983	-4.585	-6.751	BT_1
	12.3072	-4.433	-7.876	BT_1
	12.3161	-4.349	-7.891	BT_1
	12.325	-4.415	-8.4	BT_1
	12.3339	-4.446	-6.786	BT_1
	12.3428	-4.287	-7.583	BT_1
	12.3518	-5.248	-8.44	BT_1
	12.3607	-5.754	-8.567	BT_1
	12.3696	-5.288	-8.378	BT_1
	12.3785	-5.004	-8.048	BT_1
	12.3874	-4.672	-7.719	BT_1
	12.3963	-5.468	-8.773	BT_1
	12.4052	-4.649	-7.272	BT_1
	12.4141	-5.302	-8.274	BT_1
	12.423	-5.547	-8.612	BT_1
	12.4319	-4.964	-7.858	BT_1
	12.4409	-5.83	-8.382	BT_1
	12.4498	-4.744	-8.014	BT_1
	12.4587	-5.109	-8.479	BT_1
	12.4676	-4.804	-7.71	BT_1
	12.4765	-4.981	-8.814	BT_1
	12.4854	-4.732	-7.966	BT_1
	12.4943	-4.775	-8.477	BT_1
	12.5032	-4.585	-8.076	BT_1
	12.5121	-4.786	-8.718	BT_1
	12.521	-4.931	-9.155	BT_1
	12.53	-5.199	-8.19	BT_1
	12.5389	-4.823	-7.479	BT_1
	12.5478	-4.311	-7.059	BT_1
	12.5567	-5.24	-8.524	BT_1
	12.5656	-4.562	-8.318	BT_1
	12.5745	-4.001	-7.547	BT_1
	12.5834	-4.264	-8.007	BT_1
	12.5923	-4.643	-8.627	BT_1
	12.6012	-4.479	-8.207	BT_1
	12.6102	-4.877	-8.475	BT_1
	12.6191	-4.661	-9.149	BT_1
	12.628	-4.619	-8.945	BT_1
	12.6369	-4.629	-8.917	BT_1
	12.6458	-4.545	-8.983	BT_1
	12.6547	-4.812	-9.171	BT_1
	12.6636	-4.685	-8.883	BT_1
	12.6725	-4.432	-8.274	BT_1
	12.6814	-4.7	-7.85	BT_1
	12.6903	-4.694	-8.804	BT_1
	12.6993	-4.205	-8.303	BT_1
	12.7082	-4.344	-8.714	BT_1
	12.7171	-4.007	-7.729	BT_1
	12.726	-3.963	-6.692	BT_1
	12.7349	-4.371	-8.374	BT_1
	12.7438	-5.31	-7.527	BT_1
	12.7527	-6.574	-8.008	BT_1
	12.7616	-6.43	-8.072	BT_1
	12.7705	-7.096	-9.009	BT_1
	12.7794	-7.047	-8.928	BT_1
	12.7884	-6.907	-8.637	BT_1
	12.7973	-6.385	-8.531	BT_1
	12.8062	-6.731	-8.884	BT_1
	12.8151	-6.826	-8.744	BT_1
	12.824	-6.877	-7.836	BT_1
	12.8329	-7.636	-8.321	BT_1
	12.8418	-7.099	-8.166	BT_1
	12.8507	-7.002	-8.37	BT_1
	12.8596	-7.72	-9.312	BT_1
	12.8685	-7.952	-9.055	BT_1
	12.8775	-8.401	-9.213	BT_1
	12.8864	-8.676	-9.432	BT_1
	12.8953	-8.981	-9.375	BT_1
	12.9042	-8.858	-8.958	BT_1
	12.9131	-9.037	-9.772	BT_1
	12.922	-8.422	-9.009	BT_1
	12.9309	-8.336	-9.592	BT_1
	12.9398	-8.546	-9.769	BT_1
	12.9487	-8.315	-9.348	BT_1
	12.9576	-8.365	-10.139	BT_1
	12.9666	-8.374	-9.462	BT_1
	12.9755	-8.618	-10.48	BT_1
	12.9844	-8.254	-10.363	BT_1
	12.9891	-8.389	-10.412	BT_1
	12.9934	-8.318	-9.81	BT_1
	12.9978	-7.848	-9.751	BT_1
	13.0022	-8.017	-9.99	BT_1
	13.0066	-8	-10.053	BT_1
	13.0109	-7.503	-9.384	BT_1
	13.0153	-8.501	-9.696	BT_1
	13.0197	-7.723	-9.455	BT_1
	13.024	-8.707	-10.224	BT_1
	13.0284	-7.717	-9.686	BT_1
	13.0328	-8.185	-10.209	BT_1
	13.0372	-8.086	-10.2	BT_1
	13.0415	-8.067	-10.144	BT_1
	13.0459	-7.967	-9.872	BT_1
	13.0503	-8.12	-9.746	BT_1
	13.0546	-7.083	-9.49	BT_1
	13.059	-8.025	-9.49	BT_1
	13.0634	-6.971	-8.976	BT_1
	13.0678	-7.892	-9.643	BT_1
	13.0721	-7.699	-9.15	BT_1
	13.0765	-7.546	-9.209	BT_1
	13.0809	-6.967	-9.28	BT_1
	13.0852	-7.164	-9.69	BT_1
	13.0896	-7.09	-9.542	BT_1
	13.094	-6.411	-9.454	BT_1
	13.0984	-6.789	-9.977	BT_1
	13.1027	-7.198	-10.05	BT_1
	13.1081	-7.127	-10.028	BT_1
	13.1141	-7.301	-10.123	BT_1
	13.1201	-7.375	-10.25	BT_1
	13.1261	-7.679	-10.301	BT_1
	13.1321	-7.024	-9.99	BT_1
	13.1381	-7.175	-9.672	BT_1
	13.1441	-7.421	-9.969	BT_1
	13.1501	-8.188	-10.471	BT_1
	13.1561	-7.962	-10.208	BT_1
	13.1621	-7.134	-10.144	BT_1
	13.1681	-6.859	-9.939	BT_1
	13.1741	-6.434	-9.668	BT_1
	13.18	-7.03	-10.05	BT_1
	13.186	-6.728	-9.66	BT_1
	13.192	-6.67	-10.086	BT_1
	13.198	-6.661	-10.083	BT_1
	13.204	-6.974	-10.129	BT_1
	13.21	-6.912	-9.588	BT_1
	13.216	-6.563	-9.137	BT_1
	13.222	-7.315	-9.811	BT_1
	13.228	-7.628	-10.019	BT_1
	13.234	-6.575	-9.395	BT_1
	13.24	-6.799	-9.744	BT_1
	13.246	-6.874	-9.721	BT_1
	13.252	-7.063	-9.748	BT_1
	13.258	-6.965	-9.722	BT_1
	13.264	-6.598	-9.675	BT_1
	13.2699	-6.705	-9.634	BT_1
	13.2759	-7.606	-9.972	BT_1
	13.2819	-7.23	-9.903	BT_1
	13.2879	-7.076	-9.549	BT_1
	13.2939	-6.297	-9.109	BT_1
	13.2999	-6.233	-9.313	BT_1
	13.3059	-5.901	-9.134	BT_1
	13.3119	-5.659	-8.695	BT_1
	13.3179	-5.897	-9.132	BT_1
	13.3189	-6.177	-9.243	BT_1
	13.3194	-5.995	-8.722	BT_1
	13.3198	-5.238	-8.279	BT_1
	13.3202	-6.381	-8.718	BT_1
	13.3207	-6.969	-9.242	BT_1
	13.3211	-6.86	-8.721	BT_1
	13.3216	-6.781	-8.599	BT_1
	13.322	-7.15	-8.755	BT_1
	13.3225	-7.498	-9.383	BT_1
	13.3229	-7.222	-8.468	BT_1
	13.3234	-7.698	-9.033	BT_1
	13.3238	-7.557	-9.191	BT_1
	13.3242	-7.024	-8.94	BT_1
	13.3247	-7.2	-8.882	BT_1
	13.3251	-6.914	-8.692	BT_1
	13.3256	-6.287	-8.484	BT_1
	13.326	-6.664	-8.729	BT_1
	13.3265	-6.9	-8.666	BT_1
	13.3269	-6.984	-9.048	BT_1
	13.3273	-6.93	-8.794	BT_1
	13.3278	-6.805	-8.357	BT_1
	13.3282	-6.453	-8.491	BT_1
	13.3287	-6.484	-8.73	BT_1
	13.3291	-6.308	-8.769	BT_1
	13.3344	-6.353	-9.055	BT_1
	13.3399	-5.687	-6.796	BT_1
	13.3454	-7.011	-8.696	BT_1
	13.3509	-5.884	-7.681	BT_1
	13.3564	-6.371	-8.609	BT_1
	13.3619	-6.081	-8.852	BT_1
	13.3673	-5.959	-8.613	BT_1
	13.3728	-6.263	-9.142	BT_1
	13.3783	-6.183	-8.222	BT_1
	13.3838	-6.044	-8.316	BT_1
	13.3893	-5.794	-8.4	BT_1
	13.3948	-5.951	-8.496	BT_1
	13.4003	-5.73	-8.24	BT_1
	13.4057	-6.144	-8.353	BT_1
	13.4112	-6.646	-8.223	BT_1
	13.4167	-6.816	-8.789	BT_1
	13.4174	-6.471	-8.422	BT_1
	13.4178	-6.795	-8.695	BT_1
	13.4181	-7.143	-8.226	BT_1
	13.4185	-6.109	-7.314	BT_1
	13.4188	-6.259	-7.603	BT_1
	13.4192	-6.864	-8.513	BT_1
	13.4195	-6.67	-7.21	BT_1
	13.4199	-6.537	-7.472	BT_1
	13.4202	-6.355	-7.616	BT_1
	13.4206	-6.426	-7.385	BT_1
	13.4305	-6.569	-7.461	BT_1
	13.4407	-6.56	-7.201	BT_1
	13.4509	-6.396	-7.296	BT_1
	13.4611	-6.518	-7.128	BT_1
	13.4714	-6.981	-8.433	BT_1
	13.4816	-6.4	-7.644	BT_1
	13.4918	-7.077	-8.367	BT_1
	13.502	-7.471	-8.065	BT_1
	13.5123	-8.18	-8.23	BT_1
	13.5225	-7.602	-7.842	BT_1
	13.5327	-6.862	-6.716	BT_1
	13.5429	-7.786	-6.683	BT_1
	13.5532	-7.271	-7.967	BT_1
	13.5634	-6.723	-7.553	BT_1
	13.5736	-6.938	-7.387	BT_1
	13.5838	-7.332	-7.273	BT_1
	13.5941	-6.987	-6.907	BT_1
	13.6043	-6.371	-7.561	BT_1
	13.6425	-6.299	-7.753	BT_1
	13.6808	-6.383	-7.248	BT_1
	13.7192	-6.852	-7.296	BT_1
	13.7575	-6.905	-7.202	BT_1
	13.7959	-7.124	-7.193	BT_1
	13.8342	-6.593	-7.018	BT_1
	13.8726	-7.462	-7.27	BT_1
	13.911	-7.105	-6.991	BT_1
	13.9493	-7.245	-6.894	BT_1
	13.9877	-6.108	-5.991	BT_1
	14.026	-6.302	-7.303	BT_1
	14.0644	-6.446	-6.798	BT_1
	14.1027	-6.5	-7.184	BT_1
	14.1411	-6.19	-7.022	BT_1
	14.1795	-6.509	-7.257	BT_1
	14.2178	-6.613	-7.001	BT_1
	14.2562	-8.7	-7.43	BT_1
	14.2945	-8.577	-6.692	BT_1
	14.3329	-8.697	-7.623	BT_1
	14.3712	-8.527	-7.858	BT_1
	14.4096	-8.845	-8.085	BT_1
	14.4127	-4.465	-2.647	BT_1
	14.4159	-4.955	-2.95	BT_1
	14.4191	-5.645	-5.643	BT_1
	14.4223	-4.312	-5.286	BT_1
	14.4255	-4.356	-5.698	BT_1
	14.4288	-4.963	-6.553	BT_1
	14.432	-4.014	-5.809	BT_1
	14.4352	-4.523	-7.512	BT_1
	14.4384	-4.536	-7.779	BT_1
	14.4416	-5.463	-6.642	BT_1
	14.4448	-5.704	-7.753	BT_1
	14.4481	-5.924	-8.576	BT_1
	14.4513	-5.77	-9.18	BT_1
	14.4562	-5.108	-8.081	BT_1
	14.4614	-5.673	-9.165	BT_1
	14.4666	-5.731	-9.129	BT_1
	14.4718	-5.215	-8.064	BT_1
	14.477	-5.428	-8.165	BT_1
	14.4822	-6.166	-9.476	BT_1
	14.4873	-5.467	-8.115	BT_1
	14.4925	-5.457	-8.292	BT_1
	14.4977	-5.601	-7.723	BT_1
	14.5029	-6.11	-8.74	BT_1
	14.5081	-6.158	-8.451	BT_1
	14.5133	-5.997	-7.613	BT_1
	14.5185	-5.584	-8.214	BT_1
	14.5237	-5.436	-8.408	BT_1
	14.5419	-5.377	-8.56	BT_1
	14.5597	-5.87	-9.125	BT_1
	14.5775	-5.72	-8.663	BT_1
	14.5953	-6.113	-8.753	BT_1
	14.6131	-4.943	-7.556	BT_1
	14.6309	-5.552	-8.885	BT_1
	14.6487	-5.754	-8.87	BT_1
	14.6664	-5.91	-9.44	BT_1
	14.6842	-5.276	-7.891	BT_1
	14.702	-6.06	-8.801	BT_1
	14.7198	-5.975	-8.843	BT_1
	14.7376	-5.861	-8.482	BT_1
	14.7554	-6.136	-8.859	BT_1
	14.7732	-6.142	-8.843	BT_1
	14.791	-6.317	-8.521	BT_1
	14.8088	-6.533	-9.488	BT_1
	14.8266	-5.888	-9.405	BT_1
	14.8444	-5.048	-6.726	BT_1
	14.8622	-5.78	-7.807	BT_1
	14.88	-5.463	-8.387	BT_1
	14.8978	-5.33	-8.203	BT_1
	14.9155	-4.901	-7.414	BT_1
	14.9333	-4.814	-7.514	BT_1
	14.9511	-5	-7.912	BT_1
	14.9689	-4.684	-7.317	BT_1
	14.9867	-4.908	-7.716	BT_1
	15.0045	-5.095	-7.861	BT_1
	15.0223	-4.853	-7.626	BT_1
	15.0401	-4.916	-8.016	BT_1
	15.0579	-4.699	-7.054	BT_1
	15.0757	-5.019	-7.802	BT_1
	15.0935	-4.521	-6.93	BT_1
	15.1113	-1.968	-5.607	BT_1
	15.1291	-1.208	-4.653	BT_1
	15.1468	-1.999	-6.259	BT_1
	15.2137	-2.909	-7.047	BT_1
	15.2808	-2.802	-7.104	BT_1
	15.3479	-2.847	-7.687	BT_1
	15.4151	-2.75	-7.396	BT_1
	15.4822	-2.878	-7.553	BT_1
	15.5493	-2.764	-7.251	BT_1
	15.6164	-2.589	-7.378	BT_1
	15.6835	-3.597	-8.326	BT_1
	15.7506	-3.026	-7.882	BT_1
	15.8178	-2.609	-7.409	BT_1
	15.8849	-1.658	-5.783	BT_1
	15.952	-2.522	-7.559	BT_1
	16.0191	-2.648	-7.625	BT_1
	16.0862	-2.831	-8.418	BT_1
	16.1533	-2.941	-8.068	BT_1
	16.2205	-2.702	-7.65	BT_1
	16.2876	-2.567	-7.371	BT_1
	16.3547	-3.198	-8.581	BT_1
	16.4218	-3.26	-8.805	BT_1
	16.4889	-3.335	-8.721	BT_1
	16.5561	-2.962	-8.571	BT_1
	16.6232	-2.201	-6.703	BT_1
	16.6903	-2.223	-6.988	BT_1
	16.7021	-2.14	-6.657	BT_1
	16.7133	-1.933	-6.254	BT_1
	16.7245	-2.476	-7.267	BT_1
	16.7357	-3.02	-8.375	BT_1
	16.7469	-2.09	-7.117	BT_1
	16.7581	-2.917	-6.308	BT_1
	16.7693	-3.414	-7.047	BT_1
	16.7805	-3.693	-7.662	BT_1
	16.7917	-3.969	-7.69	BT_1
	16.8029	-3.233	-7.028	BT_1
	16.8141	-3.356	-7.048	BT_1
	16.8253	-3.658	-7.734	BT_1
	16.8365	-3.888	-7.922	BT_1
	16.8477	-3.722	-7.642	BT_1
	16.8589	-3.931	-8.318	BT_1
	16.8701	-4.114	-8.354	BT_1
	16.8813	-4.088	-8.397	BT_1
	16.8925	-3.204	-7.188	BT_1
	16.9037	-3.084	-7.384	BT_1
	16.9149	-3.408	-8.029	BT_1
	16.9261	-3.135	-7.122	BT_1
	16.9373	-3.218	-7.97	BT_1
	16.9485	-3.396	-7.731	BT_1
	16.9597	-3.705	-8.31	BT_1
	16.9709	-1.931	-4.556	BT_1
	16.9821	-3.573	-7.029	BT_1
	17.1636	-4.435	-6.497	BT_1
	17.3454	-4.007	-5.846	BT_1
	17.5272	-4.551	-7.043	BT_1
	17.709	-4.66	-7.779	BT_1
	17.7176	-4.701	-7.313	BT_1
	17.7262	-4.819	-8.22	BT_1
	17.7348	-5.052	-8.491	BT_1
	17.7434	-4.508	-8.455	BT_1
	17.7521	-4.366	-8.084	BT_1
	17.7607	-4.165	-8.115	BT_1
	17.7693	-4.452	-8.256	BT_1
	17.7779	-4.413	-8.356	BT_1
	17.7865	-4.641	-8.329	BT_1
	17.7951	-4.648	-7.828	BT_1
	17.8038	-4.685	-7.841	BT_1
	17.8124	-4.859	-8.356	BT_1
	17.821	-4.666	-7.967	BT_1
	17.8296	-4.556	-7.976	BT_1
	17.8382	-4.526	-8.272	BT_1
	17.8468	-4.645	-7.947	BT_1
	17.8555	-4.793	-7.995	BT_1
	17.8641	-4.634	-8.042	BT_1
	17.8727	-4.823	-8.048	BT_1
	17.8813	-4.976	-7.991	BT_1
	17.8899	-4.67	-7.318	BT_1
	17.8985	-4.692	-7.599	BT_1
	17.9072	-4.587	-7.245	BT_1
	17.9162	-5.044	-7.204	BT_1
	17.9257	-5.148	-7.535	BT_1
	17.9353	-5.477	-8.168	BT_1
	17.9448	-5.436	-8.034	BT_1
	17.9543	-5.103	-7.402	BT_1
	17.9639	-4.63	-7.447	BT_1
	17.9734	-5.258	-8.449	BT_1
	17.9829	-4.985	-7.83	BT_1
	17.9938	-5.286	-8.414	BT_1
	18.0047	-5.336	-8.048	BT_1
	18.0155	-5.225	-8.464	BT_1
	18.0264	-5.142	-8.318	BT_1
	18.0373	-4.882	-8.113	BT_1
	18.0482	-4.911	-8.128	BT_1
	18.059	-5.003	-8.243	BT_1
	18.0699	-4.713	-8.17	BT_1
	18.0808	-4.848	-8.023	BT_1
	18.0916	-4.955	-7.887	BT_1
	18.1025	-5.209	-8.357	BT_1
	18.1134	-5.108	-8.107	BT_1
	18.1243	-5.338	-8.125	BT_1
	18.1351	-4.844	-8.018	BT_1
	18.146	-5.149	-7.946	BT_1
	18.1569	-5.401	-7.858	BT_1
	18.1677	-5.762	-7.981	BT_1
	18.1786	-6.137	-8.21	BT_1
	18.1895	-6.361	-8.295	BT_1
	18.2003	-6.433	-8.362	BT_1
	18.2112	-6.926	-8.707	BT_1
	18.2221	-5.946	-8.144	BT_1
	18.233	-6.451	-8.516	BT_1
	18.2438	-5.277	-8.104	BT_1
	18.2547	-4.967	-8.172	BT_1
	18.2656	-5.004	-7.454	BT_1
	18.2764	-5.462	-8.031	BT_1
	18.2873	-4.8	-6.811	BT_1
	18.2982	-5.035	-7.911	BT_1
	18.309	-4.934	-7.658	BT_1
	18.3199	-5.533	-7.79	BT_1
	18.3308	-5.063	-7.844	BT_1
	18.3417	-5.722	-8.247	BT_1
	18.3525	-5.654	-8.325	BT_1
	18.3634	-4.973	-8.047	BT_1
	18.3743	-4.711	-7.889	BT_1
	18.3851	-5.052	-7.796	BT_1
	18.396	-4.952	-7.887	BT_1
	18.4069	-5.281	-7.983	BT_1
	18.4178	-4.919	-7.569	BT_1
	18.4286	-5.005	-6.799	BT_1
	18.4395	-4.852	-7.412	BT_1
	18.4504	-4.56	-6.945	BT_1
	18.4612	-4.818	-7.853	BT_1
	18.4721	-4.47	-7.468	BT_1
	18.483	-4.225	-7.385	BT_1
	18.4985	-3.874	-4.953	BT_1
	18.5139	-5.486	-7.297	BT_1
	18.5293	-5.403	-7.314	BT_1
	18.5446	-5.332	-6.64	BT_1
	18.56	-5.552	-6.87	BT_1
	18.5754	-5.893	-6.922	BT_1
	18.5908	-4.746	-6.291	BT_1
	18.6062	-4.659	-7.427	BT_1
	18.6216	-4.511	-6.531	BT_1
	18.637	-4.75	-7.396	BT_1
	18.6524	-4.634	-6.918	BT_1
	18.6678	-4.6	-7.121	BT_1
	18.6832	-4.949	-6.714	BT_1
	18.6986	-4.613	-6.449	BT_1
	18.714	-4.386	-7.452	BT_1
	18.7294	-4.26	-6.739	BT_1
	18.7448	-3.729	-4.083	BT_1
	18.7602	-3.584	-5.247	BT_1
	18.7756	-4.053	-6.022	BT_1
	18.791	-4.431	-6.234	BT_1
	18.8064	-4.742	-6.936	BT_1
	18.8218	-4.622	-7.02	BT_1
	18.8372	-4.722	-7.07	BT_1
	18.8526	-4.891	-7.14	BT_1
	18.868	-5.231	-7.387	BT_1
	18.8833	-5.589	-7.782	BT_1
	18.8987	-6.046	-7.857	BT_1
	18.9141	-5.507	-7.025	BT_1
	18.9295	-5.285	-6.422	BT_1
	18.9449	-5.374	-7.323	BT_1
	18.9603	-5.526	-7.064	BT_1
	18.9757	-4.984	-6.791	BT_1
	18.9911	-4.911	-6.126	BT_1
	19.0065	-4.857	-7.066	BT_1
	19.0219	-4.806	-7.407	BT_1
	19.0373	-4.429	-6.805	BT_1
	19.0527	-4.797	-7.389	BT_1
	19.0681	-4.477	-5.944	BT_1
	19.0787	-4.404	-6.665	BT_1
	19.0886	-4.382	-7.226	BT_1
	19.0984	-4.461	-6.455	BT_1
	19.1082	-4.536	-7.602	BT_1
	19.118	-4.456	-6.917	BT_1
	19.1279	-4.561	-6.517	BT_1
	19.1377	-4.386	-5.838	BT_1
	19.1475	-4.386	-6.555	BT_1
	19.1574	-4.716	-6.794	BT_1
	19.1672	-4.696	-6.355	BT_1
	19.1773	-5.077	-6.767	BT_1
	19.1875	-5.014	-7.186	BT_1
	19.1977	-5.328	-6.562	BT_1
	19.2078	-5.173	-6.606	BT_1
	19.218	-5.04	-6.894	BT_1
	19.2281	-5.245	-7.221	BT_1
	19.2383	-5.298	-7.089	BT_1
	19.2484	-4.903	-7.111	BT_1
	19.2585	-5.037	-7.589	BT_1
	19.2687	-4.576	-5.833	BT_1
	19.2788	-4.928	-7.365	BT_1
	19.289	-4.737	-7.597	BT_1
	19.2992	-4.477	-6.357	BT_1
	19.3093	-4.457	-6.573	BT_1
	19.3166	-4.98	-6.684	BT_1
	19.3241	-5.105	-6.983	BT_1
	19.3317	-5.05	-6.396	BT_1
	19.3392	-5.101	-6.921	BT_1
	19.3467	-5.129	-6.855	BT_1
	19.3543	-5.254	-7.379	BT_1
	19.3618	-4.709	-7.464	BT_1
	19.3693	-4.526	-7.571	BT_1
	19.3769	-4.543	-7.394	BT_1
	19.3844	-4.693	-6.454	BT_1
	19.3919	-4.86	-7.637	BT_1
	19.3995	-5.212	-8.066	BT_1
	19.407	-5.355	-8.53	BT_1
	19.4145	-5.13	-7.917	BT_1
	19.4221	-5.375	-8.574	BT_1
	19.4296	-5.695	-8.329	BT_1
	19.4371	-5.833	-8.399	BT_1
	19.4447	-5.317	-8.286	BT_1
	19.4522	-5.36	-8.515	BT_1
	19.4597	-5.133	-8.233	BT_1
	19.4673	-4.925	-8.199	BT_1
	19.4748	-4.953	-8.338	BT_1
	19.4824	-4.599	-8.066	BT_1
	19.4899	-5.167	-8.353	BT_1
	19.4974	-5.198	-8.343	BT_1
	19.505	-4.881	-8.203	BT_1
	19.5125	-3.746	-6.483	BT_1
	19.52	-3.622	-5.212	BT_1
	19.5752	-4.286	-7.008	BT_1
	19.6307	-4.47	-7.054	BT_1
	19.6863	-4.771	-6.958	BT_1
	19.7418	-4.682	-7.106	BT_1
	19.7974	-4.756	-7.274	BT_1
	19.8529	-4.131	-6.036	BT_1
	20.1257	-4.003	-7.095	BT_1
	20.3988	-4.537	-7.348	BT_1
	20.672	-4.054	-7.219	BT_1
	20.9452	-4.558	-8.266	BT_1
	21.2184	-4.227	-6.557	BT_1
	21.458	-4.176	-6.741	BT_1
	21.7005	-4.028	-6.481	BT_1
	21.943	-3.923	-6.092	BT_1
	22.1855	-4.228	-6.338	BT_1
	22.428	-4.147	-6.217	BT_1
	22.6705	-3.48	-6.253	BT_1
	22.913	-3.751	-6.541	BT_1
	23.1555	-4.389	-6.121	BT_1
	23.398	-3.804	-5.97	BT_1
	23.6405	-4.261	-6.082	BT_1
	23.883	-4.396	-6.157	BT_1
	24.1255	-4.175	-6.054	BT_1
	24.368	-4.62	-7.076	BT_1
	24.6105	-4.636	-7.266	BT_1
	24.7857	-4.06	-6.993	BT_1
	24.9562	-5.416	-8.353	BT_1
	24.957	-4.82	-7.32	BT_2(1)
	24.9684	-4.66	-7.59	BT_2(1)
	24.9798	-4.63	-7.57	BT_2(1)
	24.9912	-4.49	-7.48	BT_2(1)
	25.0026	-4.58	-7.38	BT_2(1)
	25.0141	-4.79	-7.63	BT_2(1)
	25.0255	-4.84	-7.64	BT_2(1)
	25.0369	-4.5	-7.45	BT_2(1)
	25.0483	-4.6	-7.44	BT_2(1)
	25.0597	-4.5	-7.14	BT_2(1)
	25.0711	-4.61	-7.54	BT_2(1)
	25.0825	-4.29	-7.21	BT_2(1)
	25.0939	-4.52	-7.44	BT_2(1)
	25.1053	-4.41	-7.19	BT_2(1)
	25.1167	-4.51	-6.94	BT_2(1)
	25.1282	-4.59	-6.6	BT_2(1)
	25.1396	-4.26	-6.99	BT_2(1)
	25.151	-4.29	-7.17	BT_2(1)
	25.1624	-4.38	-7.21	BT_2(1)
	25.1738	-4.76	-7.25	BT_2(1)
	25.1852	-4.84	-7.35	BT_2(1)
	25.1966	-5.11	-7.28	BT_2(1)
	25.208	-5.08	-7.45	BT_2(1)
	25.2194	-4.8	-7.41	BT_2(1)
	25.2309	-4.95	-7.41	BT_2(1)
	25.2423	-4.73	-7.29	BT_2(1)
	25.2537	-5.05	-7.36	BT_2(1)
	25.2651	-5.44	-7.38	BT_2(1)
	25.2765	-5.39	-7.24	BT_2(1)
	25.2879	-5.26	-7.06	BT_2(1)
	25.2993	-5.33	-7.2	BT_2(1)
	25.3107	-5.59	-7.32	BT_2(1)
	25.3221	-5.83	-7.48	BT_2(1)
	25.3335	-4.82	-7.51	BT_2(1)
	25.345	-4.63	-7.49	BT_2(1)
	25.3564	-4.64	-7.11	BT_2(1)
	25.3678	-4.65	-7.38	BT_2(1)
	25.3792	-4.78	-7.46	BT_2(1)
	25.3906	-5.11	-7.56	BT_2(1)
	25.402	-4.91	-7.38	BT_2(1)
	25.4406	-4.87	-7.11	BT_2(1)
	25.4788	-4.82	-6.99	BT_2(1)
	25.517	-4.84	-7.17	BT_2(1)
	25.5552	-4.96	-7.45	BT_2(1)
	25.5934	-4.99	-7.26	BT_2(1)
	25.6316	-4.98	-7.48	BT_2(1)
	25.6697	-5.01	-7.43	BT_2(1)
	25.7079	-4.88	-7.43	BT_2(1)
	25.7461	-4.78	-7.03	BT_2(1)
	25.7843	-4.77	-7.45	BT_2(1)
	25.8225	-4.66	-7.21	BT_2(1)
	25.8607	-4.73	-6.85	BT_2(1)
	25.8989	-4.74	-7.16	BT_2(1)
	25.9371	-4.37	-6.64	BT_2(1)
	25.9753	-4.54	-6.81	BT_2(1)
	26.0135	-4.45	-6.65	BT_2(1)
	26.0516	-4.49	-6.85	BT_2(1)
	26.0898	-4.12	-7.27	BT_2(1)
	26.128	-4.33	-7.15	BT_2(1)
	26.1662	-4.47	-7.31	BT_2(1)
	26.1771	-5.12	-7.1	BT_2(1)
	26.1877	-4.78	-7.28	BT_2(1)
	26.1984	-4.51	-7.29	BT_2(1)
	26.209	-4.62	-7.11	BT_2(1)
	26.2196	-5.32	-7.61	BT_2(1)
	26.2303	-5.09	-7.33	BT_2(1)
	26.2409	-5.05	-7.3	BT_2(1)
	26.2515	-4.88	-7.61	BT_2(1)
	26.2622	-5.01	-7.47	BT_2(1)
	26.2728	-4.39	-7.67	BT_2(1)
	26.2835	-4.6	-7.67	BT_2(1)
	26.2941	-4.21	-7.65	BT_2(1)
	26.3047	-4.63	-7.68	BT_2(1)
	26.3154	-4.99	-8.04	BT_2(1)
	26.326	-4.93	-8.15	BT_2(1)
	26.3366	-4.99	-7.96	BT_2(1)
	26.3473	-4.57	-7.97	BT_2(1)
	26.3579	-4.95	-8.11	BT_2(1)
	26.3685	-5.62	-7.99	BT_2(1)
	26.3942	-5.57	-8.07	BT_2(1)
	26.4197	-5.38	-7.89	BT_2(1)
	26.4452	-4.85	-8.09	BT_2(1)
	26.4707	-4.48	-8.16	BT_2(1)
	26.4962	-4.23	-7.89	BT_2(1)
	26.5218	-4.93	-8.2	BT_2(1)
	26.5473	-4.93	-8.12	BT_2(1)
	26.5728	-5.64	-8.58	BT_2(1)
	26.5983	-5.62	-8.56	BT_2(1)
	26.6238	-5.11	-8.55	BT_2(1)
	26.6493	-5.08	-8.5	BT_2(1)
	26.6748	-4.71	-8.51	BT_2(1)
	26.7003	-4.84	-8.54	BT_2(1)
	26.7258	-5.26	-8.68	BT_2(1)
	26.7513	-5.38	-8.28	BT_2(1)
	26.7768	-5.52	-8.4	BT_2(1)
	26.8024	-5.24	-8.51	BT_2(1)
	26.8279	-5	-8.43	BT_2(1)
	26.8534	-5.07	-8.61	BT_2(1)
	26.8789	-5.99	-8.62	BT_2(1)
	26.9044	-6.06	-8.82	BT_2(1)
	26.9299	-5.53	-8.74	BT_2(1)
	26.9554	-5.56	-8.77	BT_2(1)
	26.9809	-5.48	-8.72	BT_2(1)
	27.0064	-5.45	-8.65	BT_2(1)
	27.0319	-5.08	-8.73	BT_2(1)
	27.0574	-4.88	-8.46	BT_2(1)
	27.0581	-4.94	-8.69	BT_2(1)
	27.0592	-5.28	-8.66	BT_2(1)
	27.0603	-5.44	-8.57	BT_2(1)
	27.0614	-5.48	-8.57	BT_2(1)
	27.0625	-5.41	-9.07	BT_2(1)
	27.0636	-5.42	-9.13	BT_2(1)
	27.0647	-4.97	-8.94	BT_2(1)
	27.0658	-5.01	-8.94	BT_2(1)
	27.0669	-5.32	-9.23	BT_2(1)
	27.068	-5.24	-9.02	BT_2(1)
	27.0691	-5.44	-8.75	BT_2(1)
	27.0702	-5.46	-8.67	BT_2(1)
	27.0713	-5.63	-8.94	BT_2(1)
	27.0724	-5.63	-8.94	BT_2(1)
	27.0735	-5.99	-8.97	BT_2(1)
	27.0746	-6.1	-9.22	BT_2(1)
	27.0757	-6.13	-9.09	BT_2(1)
	27.0768	-6.03	-8.92	BT_2(1)
	27.0779	-6.07	-8.5	BT_2(1)
	27.079	-6.1	-9.26	BT_2(1)
	27.0801	-5.91	-8.93	BT_2(1)
	27.0812	-6	-9	BT_2(1)
	27.0823	-6.17	-9.13	BT_2(1)
	27.0834	-6	-9.13	BT_2(1)
	27.0844	-5.66	-9.14	BT_2(1)
	27.0855	-5.72	-9.27	BT_2(1)
	27.0866	-5.48	-9.05	BT_2(1)
	27.0877	-5.12	-8.85	BT_2(1)
	27.0888	-5.09	-8.84	BT_2(1)
	27.0899	-5.14	-8.72	BT_2(1)
	27.091	-5.15	-8.71	BT_2(1)
	27.0921	-5.17	-8.74	BT_2(1)
	27.0932	-5.61	-8.97	BT_2(1)
	27.0943	-5.63	-9.12	BT_2(1)
	27.0954	-5.71	-9.02	BT_2(1)
	27.0965	-5.62	-8.7	BT_2(1)
	27.0976	-5.55	-8.83	BT_2(1)
	27.0987	-5.89	-8.74	BT_2(1)
	27.1031	-5.89	-8.6	BT_2(1)
	27.1073	-5.84	-9	BT_2(1)
	27.1114	-5.67	-8.69	BT_2(1)
	27.1156	-5.58	-8.98	BT_2(1)
	27.1198	-5.43	-9.06	BT_2(1)
	27.1239	-5.41	-8.91	BT_2(1)
	27.1281	-5.3	-8.6	BT_2(1)
	27.1323	-5.28	-9	BT_2(1)
	27.1364	-5.31	-8.89	BT_2(1)
	27.1406	-5.13	-8.9	BT_2(1)
	27.1448	-5.33	-8.84	BT_2(1)
	27.1489	-5.44	-8.76	BT_2(1)
	27.1531	-5.75	-8.63	BT_2(1)
	27.1573	-5.64	-8.48	BT_2(1)
	27.1614	-5.7	-8.7	BT_2(1)
	27.1656	-5.82	-8.72	BT_2(1)
	27.1698	-5.29	-8.67	BT_2(1)
	27.1739	-5.35	-8.7	BT_2(1)
	27.1781	-5.12	-8.5	BT_2(1)
	27.1823	-5.38	-8.52	BT_2(1)
	27.1864	-5.42	-8.68	BT_2(1)
	27.1906	-5.79	-8.6	BT_2(1)
	27.1948	-5.84	-8.5	BT_2(1)
	27.1989	-5.86	-8.58	BT_2(1)
	27.2031	-5.64	-8.54	BT_2(1)
	27.2073	-5.77	-8.71	BT_2(1)
	27.2114	-5.44	-8.76	BT_2(1)
	27.2156	-5.3	-8.8	BT_2(1)
	27.2198	-5.52	-8.85	BT_2(1)
	27.2239	-5.47	-8.82	BT_2(1)
	27.2281	-5.29	-8.68	BT_2(1)
	27.2323	-5.16	-8.81	BT_2(1)
	27.2364	-5.05	-8.75	BT_2(1)
	27.2406	-5.17	-8.79	BT_2(1)
	27.2448	-5.06	-8.67	BT_2(1)
	27.2489	-5.15	-8.7	BT_2(1)
	27.2531	-5.05	-8.66	BT_2(1)
	27.2573	-5.01	-8.54	BT_2(1)
	27.2614	-5.01	-8.64	BT_2(1)
	27.2656	-5.1	-8.59	BT_2(1)
	27.2698	-4.91	-8.62	BT_2(1)
	27.274	-4.98	-8.66	BT_2(1)
	27.2781	-4.94	-8.7	BT_2(1)
	27.2823	-5.08	-8.66	BT_2(1)
	27.2865	-5.09	-8.71	BT_2(1)
	27.2906	-5.17	-8.66	BT_2(1)
	27.2948	-5.17	-8.55	BT_2(1)
	27.299	-5.4	-8.7	BT_2(1)
	27.3031	-5.32	-8.63	BT_2(1)
	27.3073	-5.23	-8.59	BT_2(1)
	27.3115	-5.51	-8.67	BT_2(1)
	27.3156	-5.32	-8.57	BT_2(1)
	27.3198	-5.98	-8.56	BT_2(1)
	27.324	-5.74	-8.59	BT_2(1)
	27.3281	-6.06	-8.42	BT_2(1)
	27.3323	-6.15	-8.39	BT_2(1)
	27.3365	-5.87	-8.37	BT_2(1)
	27.3406	-6.08	-8.48	BT_2(1)
	27.3448	-6.28	-8.71	BT_2(1)
	27.349	-6.06	-8.75	BT_2(1)
	27.3531	-5.96	-8.74	BT_2(1)
	27.3573	-5.35	-8.58	BT_2(1)
	27.3615	-5.27	-8.78	BT_2(1)
	27.3656	-5.42	-8.67	BT_2(1)
	27.3698	-5.21	-8.78	BT_2(1)
	27.374	-5.01	-8.59	BT_2(1)
	27.3781	-4.91	-8.53	BT_2(1)
	27.3823	-4.69	-8.33	BT_2(1)
	27.3865	-4.83	-8.47	BT_2(1)
	27.3906	-4.77	-8.42	BT_2(1)
	27.3948	-4.95	-8.54	BT_2(1)
	27.399	-4.86	-8.56	BT_2(1)
	27.4031	-4.84	-8.66	BT_2(1)
	27.4073	-4.78	-8.4	BT_2(1)
	27.4115	-4.79	-8.51	BT_2(1)
	27.4156	-4.81	-8.48	BT_2(1)
	27.4198	-4.65	-8.5	BT_2(1)
	27.424	-4.58	-8.48	BT_2(1)
	27.4281	-4.62	-8.47	BT_2(1)
	27.4323	-4.29	-8.25	BT_2(1)
	27.4365	-4.79	-8.49	BT_2(1)
	27.4406	-4.62	-8.28	BT_2(1)
	27.4448	-4.78	-8.53	BT_2(1)
	27.449	-4.62	-8.29	BT_2(1)
	27.4531	-4.89	-8.38	BT_2(1)
	27.4573	-4.94	-8.44	BT_2(1)
	27.4615	-4.88	-8.35	BT_2(1)
	27.4656	-4.9	-8.35	BT_2(1)
	27.4698	-5	-8.41	BT_2(1)
	27.474	-5.18	-8.45	BT_2(1)
	27.4781	-5.18	-8.49	BT_2(1)
	27.4823	-5.48	-8.59	BT_2(1)
	27.4865	-5.5	-8.53	BT_2(1)
	27.4907	-5.45	-8.53	BT_2(1)
	27.4948	-5.62	-8.64	BT_2(1)
	27.499	-6.01	-8.58	BT_2(1)
	27.5032	-6.27	-8.69	BT_2(1)
	27.5073	-6.19	-8.66	BT_2(1)
	27.5115	-6.5	-8.74	BT_2(1)
	27.5157	-6.22	-8.5	BT_2(1)
	27.5198	-6.48	-8.58	BT_2(1)
	27.524	-6.59	-8.96	BT_2(1)
	27.5282	-6.65	-8.97	BT_2(1)
	27.5323	-6.75	-9.01	BT_2(1)
	27.5365	-6.75	-8.99	BT_2(1)
	27.5407	-6.63	-8.9	BT_2(1)
	27.5448	-6.57	-9.03	BT_2(1)
	27.549	-6.31	-8.87	BT_2(1)
	27.5532	-5.9	-8.87	BT_2(1)
	27.5573	-5.8	-8.81	BT_2(1)
	27.5615	-5.51	-8.67	BT_2(1)
	27.5657	-5.56	-8.47	BT_2(1)
	27.5698	-5.23	-8.55	BT_2(1)
	27.574	-5.34	-8.62	BT_2(1)
	27.5782	-5.2	-8.66	BT_2(1)
	27.5823	-5.09	-8.48	BT_2(1)
	27.5865	-4.94	-8.54	BT_2(1)
	27.5907	-4.79	-8.48	BT_2(1)
	27.5948	-4.57	-8.51	BT_2(1)
	27.599	-4.57	-8.26	BT_2(1)
	27.6032	-4.59	-8.33	BT_2(1)
	27.6073	-4.43	-8.17	BT_2(1)
	27.6115	-4.13	-8.19	BT_2(1)
	27.6157	-4.13	-8.13	BT_2(1)
	27.6198	-4.34	-8.42	BT_2(1)
	27.624	-4.3	-8.25	BT_2(1)
	27.6282	-4.76	-8.48	BT_2(1)
	27.6323	-4.65	-8.39	BT_2(1)
	27.6365	-4.65	-8.41	BT_2(1)
	27.6407	-4.47	-8.33	BT_2(1)
	27.6448	-4.45	-8.21	BT_2(1)
	27.649	-4.4	-8.23	BT_2(1)
	27.6532	-4.56	-8.49	BT_2(1)
	27.6716	-4.51	-8.34	BT_2(1)
	27.6902	-5.41	-8.43	BT_2(1)
	27.7088	-6.38	-9.22	BT_2(1)
	27.7275	-6.52	-9.22	BT_2(1)
	27.7461	-6.66	-9.11	BT_2(1)
	27.7648	-7.6	-9.57	BT_2(1)
	27.7834	-7.4	-9.58	BT_2(1)
	27.802	-6.88	-9.35	BT_2(1)
	27.8207	-7.06	-9.39	BT_2(1)
	27.8393	-7.07	-9.45	BT_2(1)
	27.858	-7	-9.54	BT_2(1)
	27.8766	-7.53	-9.48	BT_2(1)
	27.8952	-7.38	-9.59	BT_2(1)
	27.9139	-6.57	-9.62	BT_2(1)
	27.9325	-6.44	-9.54	BT_2(1)
	27.9512	-6.59	-9.43	BT_2(1)
	27.9698	-7.06	-9.61	BT_2(1)
	27.9885	-7.32	-9.5	BT_2(1)
	28.0071	-7.54	-9.45	BT_2(1)
	28.0257	-7.1	-9.2	BT_2(1)
	28.0444	-6.59	-9.03	BT_2(1)
	28.063	-6.88	-9.2	BT_2(1)
	28.0817	-6.55	-9.15	BT_2(1)
	28.1003	-6.44	-9.16	BT_2(1)
	28.1189	-5.96	-8.97	BT_2(1)
	28.1376	-5.45	-8.49	BT_2(1)
	28.1562	-5.4	-8.66	BT_2(1)
	28.1749	-5.54	-8.82	BT_2(1)
	28.1935	-5.46	-8.78	BT_2(1)
	28.2121	-5.04	-8.66	BT_2(1)
	28.2308	-4.92	-8.74	BT_2(1)
	28.2494	-4.81	-8.57	BT_2(1)
	28.2681	-4.54	-8.44	BT_2(1)
	28.2867	-4.21	-8.36	BT_2(1)
	28.3054	-5.05	-8.55	BT_2(1)
	28.324	-5.07	-8.61	BT_2(1)
	28.3426	-5.37	-8.61	BT_2(1)
	28.3613	-5.64	-8.79	BT_2(1)
	28.3799	-5.45	-8.76	BT_2(1)
	28.3815	-5.15	-8.51	BT_2(1)
	28.3828	-5.31	-8.71	BT_2(1)
	28.3842	-5.51	-8.66	BT_2(1)
	28.3855	-4.97	-8.39	BT_2(1)
	28.3869	-5.21	-8.57	BT_2(1)
	28.3882	-5.12	-8.6	BT_2(1)
	28.3896	-5.13	-8.6	BT_2(1)
	28.3909	-5.15	-8.85	BT_2(1)
	28.3922	-5.11	-8.8	BT_2(1)
	28.3936	-5.3	-8.63	BT_2(1)
	28.3949	-5.5	-8.83	BT_2(1)
	28.3963	-5.44	-8.76	BT_2(1)
	28.3976	-5.4	-8.76	BT_2(1)
	28.399	-5.49	-8.65	BT_2(1)
	28.4003	-5.66	-8.9	BT_2(1)
	28.4017	-5.57	-8.75	BT_2(1)
	28.403	-5.28	-8.84	BT_2(1)
	28.4044	-5.3	-8.79	BT_2(1)
	28.4057	-5.35	-8.63	BT_2(1)
	28.4071	-5.65	-8.88	BT_2(1)
	28.4084	-5.62	-8.86	BT_2(1)
	28.4098	-5.57	-8.85	BT_2(1)
	28.4111	-5.47	-8.57	BT_2(1)
	28.4124	-5.03	-8.74	BT_2(1)
	28.4138	-4.98	-8.88	BT_2(1)
	28.4151	-5	-8.85	BT_2(1)
	28.4165	-5.01	-8.78	BT_2(1)
	28.4178	-4.87	-8.71	BT_2(1)
	28.4192	-4.66	-8.59	BT_2(1)
	28.4205	-4.64	-8.77	BT_2(1)
	28.4219	-4.74	-8.65	BT_2(1)
	28.4232	-5.1	-8.68	BT_2(1)
	28.4246	-4.91	-8.6	BT_2(1)
	28.4259	-4.75	-8.68	BT_2(1)
	28.4273	-4.56	-8.6	BT_2(1)
	28.4286	-4.45	-8.66	BT_2(1)
	28.43	-4.38	-8.7	BT_2(1)
	28.4313	-4.12	-8.62	BT_2(1)
	28.4326	-3.97	-8.71	BT_2(1)
	28.434	-4.67	-8.54	BT_2(1)
	28.4353	-4.73	-8.67	BT_2(1)
	28.4367	-4.65	-8.6	BT_2(1)
	28.438	-4.74	-8.67	BT_2(1)
	28.4406	-4.81	-8.75	BT_2(1)
	28.4435	-4.73	-8.78	BT_2(1)
	28.4464	-4.57	-8.78	BT_2(1)
	28.4492	-4.72	-8.76	BT_2(1)
	28.4521	-4.75	-8.61	BT_2(1)
	28.455	-4.85	-8.66	BT_2(1)
	28.4578	-5.13	-8.67	BT_2(1)
	28.4607	-4.82	-8.78	BT_2(1)
	28.4636	-4.5	-8.79	BT_2(1)
	28.4665	-4.54	-8.86	BT_2(1)
	28.4693	-4.85	-8.88	BT_2(1)
	28.4722	-5.13	-9.01	BT_2(1)
	28.4751	-5.02	-9.05	BT_2(1)
	28.478	-4.86	-9.04	BT_2(1)
	28.4808	-4.71	-8.98	BT_2(1)
	28.4837	-4.81	-8.97	BT_2(1)
	28.4866	-4.9	-8.85	BT_2(1)
	28.4895	-5.09	-8.96	BT_2(1)
	28.4923	-4.92	-9.02	BT_2(1)
	28.4952	-5.12	-9.16	BT_2(1)
	28.4981	-5.36	-9.26	BT_2(1)
	28.5009	-5.51	-9.34	BT_2(1)
	28.5038	-5.63	-9.37	BT_2(1)
	28.5067	-5.66	-9.48	BT_2(1)
	28.5096	-5.81	-9.5	BT_2(1)
	28.5124	-5.74	-9.59	BT_2(1)
	28.5433	-6.07	-9.22	BT_2(1)
	28.5743	-6.34	-9.27	BT_2(1)
	28.6052	-6.76	-9.36	BT_2(1)
	28.6361	-6.79	-9.39	BT_2(1)
	28.6671	-6.31	-9.24	BT_2(1)
	28.698	-6.26	-9.3	BT_2(1)
	28.729	-6.14	-9.29	BT_2(1)
	28.7599	-6.11	-9.21	BT_2(1)
	28.7908	-7.06	-9.24	BT_2(1)
	28.8218	-6.81	-9.12	BT_2(1)
	28.8527	-6.63	-9.23	BT_2(1)
	28.8836	-6.98	-9.15	BT_2(1)
	28.9146	-7.1	-9.16	BT_2(1)
	28.9455	-7.27	-9.09	BT_2(1)
	28.9765	-7.12	-9.1	BT_2(1)
	29.0074	-7.35	-9.05	BT_2(1)
	29.0383	-6.73	-9.01	BT_2(1)
	29.0693	-6.4	-8.93	BT_2(1)
	29.1002	-6.41	-8.87	BT_2(1)
	29.1312	-6.95	-8.95	BT_2(1)
	29.1621	-7.38	-8.94	BT_2(1)
	29.1705	-7.55	-8.84	BT_2(1)
	29.179	-7.64	-9.1	BT_2(1)
	29.1876	-7.26	-9.09	BT_2(1)
	29.1961	-5.99	-8.78	BT_2(1)
	29.2046	-5.7	-8.89	BT_2(1)
	29.2131	-6.34	-8.77	BT_2(1)
	29.2217	-5.84	-8.68	BT_2(1)
	29.2302	-6.1	-8.66	BT_2(1)
	29.2387	-6.91	-8.7	BT_2(1)
	29.2472	-6.7	-8.62	BT_2(1)
	29.2557	-6.01	-8.73	BT_2(1)
	29.2643	-5.97	-8.6	BT_2(1)
	29.2728	-5.61	-8.61	BT_2(1)
	29.2813	-4.99	-8.47	BT_2(1)
	29.2898	-4.94	-8.23	BT_2(1)
	29.2983	-4.2	-8.12	BT_2(1)
	29.3069	-3.65	-8.08	BT_2(1)
	29.3154	-3.79	-7.82	BT_2(1)
	29.3239	-3.84	-7.71	BT_2(1)
	29.3324	-4.3	-8.08	BT_2(1)
	29.3409	-4.38	-8.16	BT_2(1)
	29.3495	-4.01	-8.18	BT_2(1)
	29.358	-4.2	-8.14	BT_2(1)
	29.3665	-4.53	-8.2	BT_2(1)
	29.375	-4.52	-8.18	BT_2(1)
	29.3836	-4.43	-8.23	BT_2(1)
	29.3921	-4.37	-8.14	BT_2(1)
	29.4006	-4.46	-8.42	BT_2(1)
	29.4091	-4.72	-8.35	BT_2(1)
	29.4176	-4.88	-8.4	BT_2(1)
	29.4262	-4.99	-8.47	BT_2(1)
	29.4347	-4.92	-8.34	BT_2(1)
	29.4432	-4.77	-8.46	BT_2(1)
	29.4895	-5.08	-8.37	BT_2(1)
	29.5355	-5.05	-8.43	BT_2(1)
	29.5815	-4.6	-8.54	BT_2(1)
	29.6275	-5.15	-8.7	BT_2(1)
	29.6736	-5.07	-8.78	BT_2(1)
	29.7196	-4.8	-8.63	BT_2(1)
	29.7656	-4.64	-8.54	BT_2(1)
	29.8116	-4.74	-8.6	BT_2(1)
	29.8576	-4.9	-8.61	BT_2(1)
	29.9036	-4.78	-8.73	BT_2(1)
	29.9496	-5.28	-8.61	BT_2(1)
	29.9956	-5.5	-8.58	BT_2(1)
	30.0417	-5.72	-8.6	BT_2(1)
	30.0877	-5.52	-8.63	BT_2(1)
	30.1337	-5.53	-8.55	BT_2(1)
	30.1797	-6.28	-8.65	BT_2(1)
	30.2257	-5.69	-8.56	BT_2(1)
	30.2717	-4.9	-8.53	BT_2(1)
	30.3177	-4.7	-8.69	BT_2(1)
	30.3638	-4.68	-8.46	BT_2(1)
	30.4098	-4.86	-8.8	BT_2(1)
	30.4558	-4.951	-9.107	BT_2(1)
	30.5018	-5.182	-9.124	BT_2(1)
	30.5478	-5.697	-9.122	BT_2(1)
	30.5938	-5.359	-9.25	BT_2(1)
	30.6398	-5.421	-9.217	BT_2(1)
	30.6858	-5.797	-9.257	BT_2(1)
	30.7319	-6.218	-9.13	BT_2(1)
	30.7779	-6.84	-9.016	BT_2(1)
	30.8239	-6.153	-8.798	BT_2(1)
	30.8699	-5.648	-8.818	BT_2(1)
	30.9159	-5.239	-8.845	BT_2(1)
	30.9619	-4.948	-8.767	BT_2(1)
	31.0079	-4.967	-8.5	BT_2(1)
	31.0539	-5.418	-8.774	BT_2(1)
	31.1	-7.238	-8.907	BT_2(1)
	31.146	-7.922	-9.063	BT_2(1)
	31.192	-4.94	-8.597	BT_2(1)
	31.238	-5.752	-8.58	BT_2(1)
	31.284	-5.246	-8.516	BT_2(1)
	31.33	-7.325	-10.094	BT_2(1)
	31.3816	-8.07141	-9.76848	BT_5
	31.5444	-6.348	-9.55736	BT_5
	31.7072	-5.84889	-9.46483	BT_5
	31.8699	-6.2079	-9.51637	BT_5
	32.0327	-6.91308	-9.33287	BT_5
	32.1955	-6.50725	-8.9886	BT_5
	32.3583	-6.36705	-9.1124	BT_5
	32.5211	-6.02532	-8.75875	BT_5
	32.6839	-5.63643	-8.70709	BT_5
	32.8467	-4.51328	-8.4396	BT_5
	33.0095	-3.95851	-8.16021	BT_5
	33.1723	-3.945	-8.02675	BT_5
	33.3351	-4.18541	-8.16425	BT_5
	33.4978	-4.53291	-8.36609	BT_5
	33.6606	-4.68897	-8.30577	BT_5
	33.8234	-4.73481	-8.28544	BT_5
	33.9862	-4.78505	-8.18257	BT_5
	34.149	-5.26001	-8.21085	BT_5
	34.3118	-5.18132	-8.41921	BT_5
	34.4746	-5.2153	-8.42112	BT_5
	34.6374	-5.61015	-8.44388	BT_5
	34.8002	-6.01859	-8.44043	BT_5
	34.963	-5.83394	-8.40177	BT_5
	35.1257	-5.58566	-8.39023	BT_5
	35.2885	-5.19505	-8.40775	BT_5
	35.4513	-5.00097	-8.36744	BT_5
	35.6141	-5.63788	-8.40497	BT_5
	35.7769	-5.82029	-8.46956	BT_5
	35.9397	-5.95159	-8.54146	BT_5
	36.1025	-6.84736	-8.79054	BT_5
	36.2653	-7.4729	-9.41915	BT_5
	36.4281	-7.26115	-9.79062	BT_5
	36.5909	-7.09998	-10.0993	BT_5
	36.7536	-6.99402	-10.221	BT_5
	36.9164	-6.93586	-10.4255	BT_5
	37.0792	-6.79764	-10.6137	BT_5
	37.242	-6.46877	-10.6514	BT_5
	37.4048	-6.86032	-10.5396	BT_5
	37.5676	-7.08848	-10.5682	BT_5
	37.7304	-6.58214	-10.3916	BT_5
	37.8932	-6.49792	-10.2299	BT_5
	38.056	-6.69489	-10.1189	BT_5
	38.0856	-6.686	-9.95	BT_2(1)
	38.0886	-6.855	-10	BT_2(1)
	38.0915	-6.335	-9.428	BT_2(1)
	38.0945	-6.328	-9.193	BT_2(1)
	38.0974	-6.454	-9.234	BT_2(1)
	38.1004	-6.394	-9.23	BT_2(1)
	38.1033	-6.239	-9.1	BT_2(1)
	38.1063	-6.477	-9.234	BT_2(1)
	38.1093	-6.539	-9.336	BT_2(1)
	38.1122	-6.734	-9.144	BT_2(1)
	38.1152	-6.369	-8.901	BT_2(1)
	38.1181	-6.69	-8.873	BT_2(1)
	38.1211	-6.737	-8.906	BT_2(1)
	38.124	-7.254	-9.263	BT_2(1)
	38.127	-7.012	-9.257	BT_2(1)
	38.1299	-6.571	-9.012	BT_2(1)
	38.1329	-6.541	-9.034	BT_2(1)
	38.1359	-6.505	-9.292	BT_2(1)
	38.1388	-6.376	-9.278	BT_2(1)
	38.1418	-6.376	-9.195	BT_2(1)
	38.1447	-6.53	-9.12	BT_2(1)
	38.1477	-6.94	-9.31	BT_2(1)
	38.1506	-6.98	-9.35	BT_2(1)
	38.1536	-6.9	-8.98	BT_2(1)
	38.1565	-6.79	-9.01	BT_2(1)
	38.1595	-6.78	-9.08	BT_2(1)
	38.1625	-6.61	-8.9	BT_2(1)
	38.1654	-6.62	-8.86	BT_2(1)
	38.1684	-6.6	-8.88	BT_2(1)
	38.1713	-6.7	-8.84	BT_2(1)
	38.1743	-7.08	-9.02	BT_2(1)
	38.1772	-7.11	-8.99	BT_2(1)
	38.1802	-6.65	-9.02	BT_2(1)
	38.1831	-6.44	-8.91	BT_2(1)
	38.1861	-5.8	-8.68	BT_2(1)
	38.1891	-5.87	-8.8	BT_2(1)
	38.192	-5.36	-8.73	BT_2(1)
	38.1934	-5.28	-8.73	BT_2(1)
	38.1948	-4.81	-8.58	BT_2(1)
	38.1963	-4.69	-8.56	BT_2(1)
	38.1977	-4.42	-8.45	BT_2(1)
	38.1991	-4.4	-8.4	BT_2(1)
	38.2006	-4.42	-8.29	BT_2(1)
	38.202	-4.63	-8.52	BT_2(1)
	38.2035	-4.72	-8.28	BT_2(1)
	38.2049	-4.94	-8.41	BT_2(1)
	38.2064	-4.98	-8.12	BT_2(1)
	38.2078	-5.38	-8.33	BT_2(1)
	38.2093	-5.2	-8.42	BT_2(1)
	38.2107	-5.2	-8.45	BT_2(1)
	38.2122	-4.99	-8.34	BT_2(1)
	38.2136	-4.83	-8.3	BT_2(1)
	38.2151	-4.29	-8.26	BT_2(1)
	38.2165	-3.93	-8.05	BT_2(1)
	38.218	-4.1	-8.24	BT_2(1)
	38.2194	-4.12	-8.17	BT_2(1)
	38.2209	-4.08	-8.24	BT_2(1)
	38.2223	-3.91	-8.23	BT_2(1)
	38.2238	-4.21	-8.21	BT_2(1)
	38.2252	-4.14	-8	BT_2(1)
	38.2266	-4.22	-8.09	BT_2(1)
	38.2281	-4.31	-8.14	BT_2(1)
	38.2295	-4.41	-8.15	BT_2(1)
	38.231	-4.08	-8.01	BT_2(1)
	38.2324	-3.93	-8.02	BT_2(1)
	38.2339	-4.07	-8.12	BT_2(1)
	38.2353	-4.2	-8.17	BT_2(1)
	38.2368	-4.22	-8.16	BT_2(1)
	38.2382	-4.34	-8.31	BT_2(1)
	38.2397	-4.12	-8.35	BT_2(1)
	38.2681	-4.45	-8.33	BT_2(1)
	38.2956	-4.71	-8.49	BT_2(1)
	38.3231	-4.57	-8.41	BT_2(1)
	38.3506	-4.65	-8.32	BT_2(1)
	38.3782	-4.82	-8.34	BT_2(1)
	38.4057	-4.75	-8.33	BT_2(1)
	38.4332	-4.74	-8.38	BT_2(1)
	38.4608	-4.96	-8.34	BT_2(1)
	38.4883	-4.59	-8.04	BT_2(1)
	38.5158	-4.57	-8.09	BT_2(1)
	38.5434	-4.71	-8.23	BT_2(1)
	38.5709	-4.24	-7.97	BT_2(1)
	38.5984	-4.2	-8.15	BT_2(1)
	38.626	-4.27	-8.05	BT_2(1)
	38.6535	-4.4	-8.23	BT_2(1)
	38.6702	-4.21	-8.12	BT_2(1)
	38.6869	-4.31	-8.08	BT_2(1)
	38.7036	-4.19	-8.19	BT_2(1)
	38.7203	-4.39	-8.12	BT_2(1)
	38.737	-4.22	-8.04	BT_2(1)
	38.7537	-4.08	-7.98	BT_2(1)
	38.7704	-4.31	-8.27	BT_2(1)
	38.7871	-4.09	-8.13	BT_2(1)
	38.8038	-4.13	-8.14	BT_2(1)
	38.8205	-4.17	-8.38	BT_2(1)
	38.8372	-4.25	-8.46	BT_2(1)
	38.8539	-4.17	-8.44	BT_2(1)
	38.8706	-4.08	-8.29	BT_2(1)
	38.8873	-4.23	-8.17	BT_2(1)
	38.904	-4.34	-8.19	BT_2(1)
	38.9207	-4.08	-8.17	BT_2(1)
	38.9374	-4.19	-8.22	BT_2(1)
	38.9541	-4.19	-8.21	BT_2(1)
	38.9708	-4.23	-8.29	BT_2(1)
	38.9875	-4.46	-8.45	BT_2(1)
	39.0042	-4.34	-8.29	BT_2(1)
	39.0209	-4.24	-8.34	BT_2(1)
	39.0376	-4.29	-8.34	BT_2(1)
	39.0542	-4.34	-8.39	BT_2(1)
	39.0709	-3.96	-8.37	BT_2(1)
	39.0876	-4.33	-8.52	BT_2(1)
	39.1043	-4.55	-8.56	BT_2(1)
	39.121	-4.89	-8.46	BT_2(1)
	39.1377	-4.83	-8.38	BT_2(1)
	39.1544	-4.3	-8.35	BT_2(1)
	39.1711	-4.34	-8.24	BT_2(1)
	39.1878	-4.13	-8.26	BT_2(1)
	39.2045	-4.53	-8.77	BT_2(1)
	39.2212	-4.74	-9	BT_2(1)
	39.2379	-5.11	-8.99	BT_2(1)
	39.2546	-4.88	-8.91	BT_2(1)
	39.2713	-4.61	-8.8	BT_2(1)
	39.288	-4.85	-8.76	BT_2(1)
	39.3047	-4.83	-8.72	BT_2(1)
	39.452	-3.86525	-8.34046	BT_5
	39.5318	-4.08126	-8.56352	BT_5
	39.6115	-4.05433	-8.42042	BT_5
	39.6912	-4.2135	-8.44541	BT_5
	39.7709	-4.97804	-8.46742	BT_5
	39.8507	-5.28309	-8.68636	BT_5
	39.9304	-4.14956	-8.4849	BT_5
	40.0101	-3.82776	-8.29964	BT_5
	40.0898	-3.83039	-8.41007	BT_5
	40.1695	-3.75619	-8.49295	BT_5
	40.2493	-3.82322	-8.34914	BT_5
	40.329	-3.93708	-8.15563	BT_5
	40.4087	-5.04295	-8.40041	BT_5
	40.4884	-4.75333	-8.49039	BT_5
	40.5682	-4.34828	-8.54805	BT_5
	40.6479	-4.19754	-8.53042	BT_5
	40.7276	-5.18872	-9.22503	BT_5
	40.8073	-5.57247	-9.2815	BT_5
	40.8871	-5.77911	-9.24216	BT_5
	40.9668	-6.34582	-9.47962	BT_5
	41.0465	-6.99298	-9.6572	BT_5
	41.1262	-7.53367	-9.85045	BT_5
	41.206	-7.56084	-9.59496	BT_5
	41.2857	-7.25303	-9.52449	BT_5
	41.3654	-7.2723	-9.53938	BT_5
	41.4451	-6.98475	-9.53103	BT_5
	41.5249	-6.00248	-9.3858	BT_5
	41.6046	-5.13068	-9.22561	BT_5
	41.6843	-5.23958	-9.08599	BT_5
	41.764	-5.5345	-9.09485	BT_5
	41.8438	-5.50107	-9.25927	BT_5
	41.9235	-5.2351	-9.0028	BT_5
	42.0032	-5.32837	-8.94749	BT_5
	42.0829	-5.06287	-8.9033	BT_5
	43.675	-4.97	-9.13	BT_2(2)
	43.6755	-5.2	-8.81	BT_2(2)
	43.6759	-5.17	-9.17	BT_2(2)
	43.6764	-5.15	-8.89	BT_2(2)
	43.6768	-5.35	-8.97	BT_2(2)
	43.6773	-4.87	-9.05	BT_2(2)
	43.6777	-4.99	-9.17	BT_2(2)
	43.6782	-4.75	-9.04	BT_2(2)
	43.6786	-4.89	-9.16	BT_2(2)
	43.6791	-5.36	-9.05	BT_2(2)
	43.6795	-5.18	-9.15	BT_2(2)
	43.68	-5.31	-9.2	BT_2(2)
	43.6804	-5.45	-9.28	BT_2(2)
	43.6809	-5.6	-9.17	BT_2(2)
	43.6814	-5.8	-9.17	BT_2(2)
	43.6818	-5.48	-9.18	BT_2(2)
	43.6823	-5.89	-9.16	BT_2(2)
	43.6827	-5.87	-9.17	BT_2(2)
	43.6832	-5.63	-9.15	BT_2(2)
	43.6836	-5.9	-9.22	BT_2(2)
	43.6841	-5.36	-8.91	BT_2(2)
	43.6845	-5.47	-9.21	BT_2(2)
	43.685	-5.25	-9.1	BT_2(2)
	43.6854	-5.33	-9.14	BT_2(2)
	43.6859	-5.14	-9	BT_2(2)
	43.6863	-5.31	-9.17	BT_2(2)
	43.6868	-5.34	-9.09	BT_2(2)
	43.6873	-5.61	-9.27	BT_2(2)
	43.7336	-5.24	-9.06	BT_2(2)
	43.7797	-5.4	-9.13	BT_2(2)
	43.8258	-5.49	-9.11	BT_2(2)
	43.872	-5.68	-9.19	BT_2(2)
	43.9181	-5.57	-8.75	BT_2(2)
	43.9642	-5.77	-9.15	BT_2(2)
	44.029	-5.13	-8.84	BT_2(2)
	44.0936	-5.07	-8.92	BT_2(2)
	44.1581	-5.07	-8.92	BT_2(2)
	44.2226	-4.92	-9	BT_2(2)
	44.2871	-4.82	-8.97	BT_2(2)
	44.3517	-4.89	-9.04	BT_2(2)
	44.4162	-4.99	-8.97	BT_2(2)
	44.4807	-4.91	-9	BT_2(2)
	44.5453	-5.58	-8.92	BT_2(2)
	44.6098	-5.34	-8.83	BT_2(2)
	44.6743	-4.89	-8.86	BT_2(2)
	44.7388	-5.7	-9.1	BT_2(2)
	44.8034	-6.8	-9.84	BT_2(2)
	44.8679	-7.32	-10.01	BT_2(2)
	44.9324	-6.9	-10.2	BT_2(2)
	44.997	-6.75	-10.19	BT_2(2)
	45.0615	-7.08	-9.92	BT_2(2)
	45.126	-7.49	-10.03	BT_2(2)
	45.1906	-7.55	-10	BT_2(2)
	45.2551	-7.31	-10.26	BT_2(2)
	45.3196	-7.61	-10.16	BT_2(2)
	45.3841	-7.39	-10.15	BT_2(2)
	45.4487	-7.04	-10.01	BT_2(2)
	45.5132	-7.21	-10.05	BT_2(2)
	45.5777	-7.21	-9.96	BT_2(2)
	45.6423	-7.62	-9.97	BT_2(2)
	45.7068	-7.61	-10.03	BT_2(2)
	45.7713	-7.43	-10.04	BT_2(2)
	45.8359	-7.98	-10.05	BT_2(2)
	45.9004	-7.88	-10.03	BT_2(2)
	45.9649	-6.87	-10.05	BT_2(2)
	45.99	-6.99	-10.2	BT_2(2)
	46.0152	-7.91	-10.26	BT_2(2)
	46.0404	-8.32	-10.42	BT_2(2)
	46.0657	-7.95	-10.39	BT_2(2)
	46.0909	-7.48	-10.33	BT_2(2)
	46.1161	-7.4	-10.28	BT_2(2)
	46.1413	-7.53	-10.34	BT_2(2)
	46.1665	-7.31	-10.19	BT_2(2)
	46.1917	-7.73	-10.36	BT_2(2)
	46.2169	-7.35	-10.15	BT_2(2)
	46.2422	-7.57	-9.97	BT_2(2)
	46.2674	-7.79	-9.91	BT_2(2)
	46.2926	-7.25	-9.37	BT_2(2)
	46.3178	-6.98	-9.39	BT_2(2)
	46.343	-6.8	-9.65	BT_2(2)
	46.3682	-6.5	-9.71	BT_2(2)
	46.3935	-7.31	-9.72	BT_2(2)
	46.4187	-7.3	-9.76	BT_2(2)
	46.4439	-6.4	-9.85	BT_2(2)
	46.4691	-6.35	-9.82	BT_2(2)
	46.4943	-6.79	-9.67	BT_2(2)
	46.5195	-6.77	-9.78	BT_2(2)
	46.5447	-6.33	-10.04	BT_2(2)
	46.57	-6.28	-10.01	BT_2(2)
	46.5952	-6.79	-10.21	BT_2(2)
	46.6204	-6.77	-10.19	BT_2(2)
	46.6456	-6.66	-10.13	BT_2(2)
	46.6708	-6.39	-9.94	BT_2(2)
	46.696	-6.25	-10.12	BT_2(2)
	46.7213	-6.21	-10	BT_2(2)
	46.7465	-6.31	-9.96	BT_2(2)
	46.7717	-7.01	-9.91	BT_2(2)
	46.7799	-6.67	-9.84	BT_2(2)
	46.7876	-7.3	-10.06	BT_2(2)
	46.7954	-7.26	-10.12	BT_2(2)
	46.8032	-6.63	-10.09	BT_2(2)
	46.8109	-6.77	-10.09	BT_2(2)
	46.8187	-6.25	-10.03	BT_2(2)
	46.8264	-6.37	-10.22	BT_2(2)
	46.8342	-6.86	-9.87	BT_2(2)
	46.8419	-6.72	-10.03	BT_2(2)
	46.8497	-7.5	-10.03	BT_2(2)
	46.8574	-7.2	-9.31	BT_2(2)
	46.8652	-7.26	-10.01	BT_2(2)
	46.8729	-7.72	-10.25	BT_2(2)
	46.8807	-6.74	-10.08	BT_2(2)
	46.8884	-6.85	-10.32	BT_2(2)
	46.8962	-7.17	-10.09	BT_2(2)
	46.9039	-6.87	-10.06	BT_2(2)
	46.9117	-7.07	-9.94	BT_2(2)
	46.9194	-7.15	-10.13	BT_2(2)
	46.9272	-6.78	-9.99	BT_2(2)
	46.9349	-6.71	-9.92	BT_2(2)
	46.9427	-6.14	-9.32	BT_2(2)
	46.9504	-6.27	-9.17	BT_2(2)
	46.9582	-7.26	-9.47	BT_2(2)
	46.9659	-7.28	-9.18	BT_2(2)
	46.9737	-6.39	-9.21	BT_2(2)
	46.9814	-6.49	-9.2	BT_2(2)
	46.9892	-6.75	-9.52	BT_2(2)
	46.9969	-6.44	-9.38	BT_2(2)
	47.0047	-6.17	-9.45	BT_2(2)
	47.0124	-6.28	-9.4	BT_2(2)
	47.0202	-6	-9.19	BT_2(2)
	47.0279	-6.09	-9.26	BT_2(2)
	47.0357	-6.13	-9.14	BT_2(2)
	47.0434	-6.05	-9.07	BT_2(2)
	47.0512	-6.21	-9.2	BT_2(2)
	47.0589	-6.08	-9.07	BT_2(2)
	47.0667	-6.38	-9.02	BT_2(2)
	47.0745	-6.31	-8.93	BT_2(2)
	47.0822	-6.56	-9.02	BT_2(2)
	47.09	-6.64	-8.95	BT_2(2)
	47.0977	-6.97	-9.2	BT_2(2)
	47.1055	-6.9	-9.04	BT_2(2)
	47.1132	-6.72	-9.22	BT_2(2)
	47.121	-6.6	-9.19	BT_2(2)
	47.1287	-6.45	-9.36	BT_2(2)
	47.1365	-6.38	-9.27	BT_2(2)
	47.1442	-6.21	-9.13	BT_2(2)
	47.152	-6.22	-9.09	BT_2(2)
	47.1597	-6.62	-9.23	BT_2(2)
	47.1675	-6.64	-9.16	BT_2(2)
	47.1752	-6.58	-8.99	BT_2(2)
	47.183	-6.47	-8.9	BT_2(2)
	47.1907	-5.98	-8.78	BT_2(2)
	47.1983	-5.98	-8.81	BT_2(2)
	47.206	-5.65	-8.82	BT_2(2)
	47.2137	-5.39	-8.66	BT_2(2)
	47.2214	-4.95	-8.79	BT_2(2)
	47.2291	-4.51	-8.47	BT_2(2)
	47.2368	-4.47	-8.46	BT_2(2)
	47.2445	-4.45	-8.45	BT_2(2)
	47.2522	-4.07	-8.24	BT_2(2)
	47.2599	-4.16	-8.23	BT_2(2)
	47.2676	-3.99	-8.28	BT_2(2)
	47.2753	-4.02	-8.17	BT_2(2)
	47.283	-4.31	-8.29	BT_2(2)
	47.2908	-4.3	-8.31	BT_2(2)
	47.2985	-4.67	-8.5	BT_2(2)
	47.3062	-4.53	-8.49	BT_2(2)
	47.3139	-4.2	-8.33	BT_2(2)
	47.3216	-4.37	-8.44	BT_2(2)
	47.3293	-4	-8.22	BT_2(2)
	47.337	-4.06	-8.28	BT_2(2)
	47.3447	-3.91	-8.28	BT_2(2)
	47.3524	-3.8	-8.19	BT_2(2)
	47.3601	-3.63	-8.44	BT_2(2)
	47.3678	-3.5	-8.45	BT_2(2)
	47.3755	-4.32	-8.39	BT_2(2)
	47.3832	-4.34	-8.43	BT_2(2)
	47.3909	-4.08	-8.26	BT_2(2)
	47.3986	-4.07	-8.32	BT_2(2)
	47.4067	-3.89	-8.25	BT_2(2)
	47.4151	-3.98	-8.31	BT_2(2)
	47.4236	-3.76	-8.17	BT_2(2)
	47.4321	-3.66	-8.21	BT_2(2)
	47.4405	-3.85	-8.13	BT_2(2)
	47.449	-3.73	-8.14	BT_2(2)
	47.4575	-3.96	-8.12	BT_2(2)
	47.4659	-3.88	-8.1	BT_2(2)
	47.4744	-3.76	-8.11	BT_2(2)
	47.4829	-3.79	-8.11	BT_2(2)
	47.4913	-3.83	-8.16	BT_2(2)
	47.4998	-3.7	-8.12	BT_2(2)
	47.5083	-3.94	-8.26	BT_2(2)
	47.5167	-3.84	-8.13	BT_2(2)
	47.5252	-3.96	-8.31	BT_2(2)
	47.5336	-3.88	-8.04	BT_2(2)
	47.5421	-3.71	-8.26	BT_2(2)
	47.5506	-3.86	-8.32	BT_2(2)
	47.559	-3.59	-8.1	BT_2(2)
	47.5675	-3.67	-8.34	BT_2(2)
	47.576	-3.83	-8.1	BT_2(2)
	47.5844	-3.72	-8.07	BT_2(2)
	47.5929	-3.88	-8.13	BT_2(2)
	47.6014	-3.93	-8.05	BT_2(2)
	47.6098	-3.93	-8.25	BT_2(2)
	47.6183	-3.99	-8.28	BT_2(2)
	47.6815	-3.83	-8.06	BT_2(2)
	47.7449	-3.81	-8.11	BT_2(2)
	47.8083	-3.58	-8.07	BT_2(2)
	47.8716	-3.27	-8.01	BT_2(2)
	47.935	-3.99	-8.33	BT_2(2)
	47.9984	-3.5	-7.94	BT_2(2)
	48.0618	-3.96	-8.51	BT_2(2)
	48.1251	-4.15	-8.26	BT_2(2)
	48.1885	-3.66	-8.47	BT_2(2)
	48.2519	-4.04	-8.48	BT_2(2)
	48.3825	-4.13	-8.74	BT_2(2)
	48.5127	-4.16	-8.31	BT_2(2)
	48.643	-3.82	-8.6	BT_2(2)
	48.7732	-3.44	-8.43	BT_2(2)
	48.9035	-3.96	-8.54	BT_2(2)
	49.0337	-3.98	-8.6	BT_2(2)
	49.164	-4.14	-8.78	BT_2(2)
	49.2942	-4.12	-8.77	BT_2(2)
	49.4245	-4.74	-8.67	BT_2(2)
	49.5547	-4.02	-8.62	BT_2(2)
	49.685	-5.3	-8.93	BT_2(2)
	49.8152	-5.14	-8.94	BT_2(2)
	49.9455	-7.1	-9.36	BT_2(2)
	50.0757	-7.23	-9.5	BT_2(2)
	50.206	-6.48	-9.36	BT_2(2)
	50.3362	-6.56	-9.36	BT_2(2)
	50.4665	-6.72	-9.5	BT_2(2)
	50.5968	-6.54	-9.53	BT_2(2)
	50.727	-6.61	-9.36	BT_2(2)
	50.8573	-7.15	-9.51	BT_2(2)
	50.9875	-6.66	-9.49	BT_2(2)
	51.1178	-6.55	-9.49	BT_2(2)
	51.248	-6.81	-9.4	BT_2(2)
	51.3783	-6.96	-9.53	BT_2(2)
	51.5085	-6.72	-9.41	BT_2(2)
	51.6388	-6.87	-9.4	BT_2(2)
	51.769	-6.61	-9.45	BT_2(2)
	51.8993	-6.65	-9.49	BT_2(2)
	52.0295	-6.35	-9.15	BT_2(2)
	52.1598	-6.41	-9.46	BT_2(2)
	52.29	-7.3	-9.27	BT_2(2)
	52.4203	-7.34	-9.54	BT_2(2)
	52.5505	-8.3	-10.23	BT_2(2)
	52.6808	-7.58	-9.61	BT_2(2)
	52.811	-8.84	-10.28	BT_2(2)
	52.9412	-8.58	-10.32	BT_2(2)
	53.0715	-8.72	-9.88	BT_2(2)
	53.2017	-8.8	-10.03	BT_2(2)
	53.332	-8.21	-9.71	BT_2(2)
	53.4622	-8.39	-9.63	BT_2(2)
	53.5925	-7.84	-9.41	BT_2(2)
	53.7227	-7.66	-9.4	BT_2(2)
	53.853	-8.23	-9.49	BT_2(2)
	53.9833	-7.84	-9.28	BT_2(2)
	54.1135	-6.28	-9.06	BT_2(2)
	54.2437	-4.89	-9.11	BT_2(2)
	54.374	-4.6	-9.13	BT_2(2)
	54.4097	-4.31	-8.99	BT_2(2)
	54.4459	-4.8	-8.9	BT_2(2)
	54.4821	-4.22	-8.79	BT_2(2)
	54.5056	-4.37	-8.76	BT_2(2)
	54.5281	-4.67	-8.84	BT_2(2)
	54.5503	-4.71	-8.76	BT_2(2)
	54.5733	-6.99	-8.75	BT_2(2)
	54.5963	-8.28	-9.06	BT_2(2)
	54.6193	-8.58	-9.07	BT_2(2)
	54.6423	-8.15	-9.11	BT_2(2)
	54.6653	-6.57	-9.16	BT_2(2)
	54.6883	-6.4	-9.18	BT_2(2)
	54.7113	-6.09	-9.06	BT_2(2)
	54.7343	-5.92	-9.2	BT_2(2)
	54.7573	-5.89	-9.04	BT_2(2)
	54.7803	-5.33	-9.1	BT_2(2)
	54.8034	-5.05	-9.12	BT_2(2)
	54.8264	-5.01	-9.01	BT_2(2)
	54.8494	-5.18	-9.04	BT_2(2)
	54.8724	-5.27	-9.1	BT_2(2)
	54.8954	-5.5	-9.29	BT_2(2)
	54.9184	-5.56	-9.32	BT_2(2)
	54.9414	-5.75	-9.34	BT_2(2)
	54.9644	-6.07	-9.3	BT_2(2)
	54.9874	-5.92	-9.16	BT_2(2)
	55.0104	-5.84	-9.34	BT_2(2)
	55.0334	-5.94	-9.41	BT_2(2)
	55.0564	-5.76	-9.17	BT_2(2)
	55.0795	-5.87	-9.28	BT_2(2)
	55.1025	-5.48	-9.39	BT_2(2)
	55.1255	-5.45	-9.38	BT_2(2)
	55.1485	-5.34	-8.99	BT_2(2)
	55.1715	-4.88	-9.19	BT_2(2)
	55.1945	-4.6	-9.23	BT_2(2)
	55.2175	-4.67	-9.2	BT_2(2)
	55.2405	-5.13	-9.06	BT_2(2)
	55.2635	-5.04	-9.02	BT_2(2)
	55.2865	-4.99	-9.13	BT_2(2)
	55.3095	-4.92	-9.01	BT_2(2)
	55.3326	-5.28	-9.08	BT_2(2)
	55.3556	-5.55	-9.03	BT_2(2)
	55.3786	-5.55	-9.4	BT_2(2)
	55.4016	-4.63	-9.12	BT_2(2)
	55.4246	-4.55	-9.06	BT_2(2)
	55.4476	-4.7	-9.19	BT_2(2)
	55.4706	-5.48	-9.04	BT_2(2)
	55.4936	-5.02	-9.08	BT_2(2)
	55.5166	-5.47	-9.3	BT_2(2)
	55.5396	-5.58	-9.27	BT_2(2)
	55.5626	-5.64	-8.94	BT_2(2)
	55.5856	-5.52	-9.24	BT_2(2)
	55.5973	-6.51	-9.38	BT_2(2)
	55.6086	-5.13	-9.11	BT_2(2)
	55.6199	-5.63	-9.06	BT_2(2)
	55.6312	-5.6	-9.04	BT_2(2)
	55.6425	-6.71	-9.53	BT_2(2)
	55.6538	-6.79	-9.53	BT_2(2)
	55.6651	-8.7	-9.38	BT_2(2)
	55.6764	-8.03	-9.42	BT_2(2)
	55.6877	-7.69	-9.32	BT_2(2)
	55.699	-7.64	-9.62	BT_2(2)
	55.7103	-8.65	-9.66	BT_2(2)
	55.7216	-7.52	-9.59	BT_2(2)
	55.733	-7.53	-9.7	BT_2(2)
	55.7443	-8.19	-9.78	BT_2(2)
	55.7556	-8.56	-9.77	BT_2(2)
	55.7669	-7.72	-9.64	BT_2(2)
	55.7782	-7.47	-9.6	BT_2(2)
	55.7895	-7	-9.3	BT_2(2)
	55.8008	-7.28	-9.38	BT_2(2)
	55.8121	-8.09	-9.69	BT_2(2)
	55.8234	-7.73	-9.62	BT_2(2)
	55.8347	-6.7	-9.39	BT_2(2)
	55.846	-6.26	-9.21	BT_2(2)
	55.8573	-5.96	-9.08	BT_2(2)
	55.8687	-5.82	-9.08	BT_2(2)
	55.88	-5.57	-9.07	BT_2(2)
	55.8913	-5.45	-8.91	BT_2(2)
	55.9026	-5.33	-8.89	BT_2(2)
	55.9139	-5.52	-8.79	BT_2(2)
	55.9252	-5.46	-8.83	BT_2(2)
	55.9365	-5.55	-8.87	BT_2(2)
	55.9478	-5.57	-8.94	BT_2(2)
	55.9591	-5.46	-8.75	BT_2(2)
	55.9704	-5.4	-8.65	BT_2(2)
	55.9863	-5.5	-8.81	BT_2(2)
	56.002	-5.36	-8.65	BT_2(2)
	56.0176	-5.35	-8.56	BT_2(2)
	56.0333	-5.56	-8.77	BT_2(2)
	56.049	-5.75	-8.77	BT_2(2)
	56.0646	-5.85	-8.61	BT_2(2)
	56.0803	-5.8	-8.59	BT_2(2)
	56.096	-5.8	-8.94	BT_2(2)
	56.1116	-5.78	-8.84	BT_2(2)
	56.1273	-5.87	-8.61	BT_2(2)
	56.143	-5.79	-8.54	BT_2(2)
	56.1587	-5.99	-8.85	BT_2(2)
	56.1743	-5.83	-8.87	BT_2(2)
	56.19	-5.87	-8.83	BT_2(2)
	56.2057	-5.88	-8.51	BT_2(2)
	56.2426	-5.95	-8.77	BT_2(2)
	56.2802	-5.62	-8.54	BT_2(2)
	56.3178	-5.55	-8.54	BT_2(2)
	56.3554	-5.36	-8.5	BT_2(2)
	56.393	-5.18	-8.38	BT_2(2)
	56.4306	-4.97	-8.61	BT_2(2)
	56.4681	-4.59	-8.63	BT_2(2)
	56.5057	-4.52	-8.58	BT_2(2)
	56.507	-4.37	-8.43	BT_2(2)
	56.5074	-4.46	-8.42	BT_2(2)
	56.5077	-4.63	-8.38	BT_2(2)
	56.5081	-4.58	-8.34	BT_2(2)
	56.5084	-4.7	-8.33	BT_2(2)
	56.5088	-4.67	-8.22	BT_2(2)
	56.5091	-4.86	-8.28	BT_2(2)
	56.5095	-4.89	-8.33	BT_2(2)
	56.5098	-4.83	-8.08	BT_2(2)
	56.5102	-4.9	-8.14	BT_2(2)
	56.5105	-4.83	-8.03	BT_2(2)
	56.5109	-4.83	-8.01	BT_2(2)
	56.5112	-4.78	-8.15	BT_2(2)
	56.5116	-4.69	-7.96	BT_2(2)
	56.5119	-4.83	-7.84	BT_2(2)
	56.5251	-5.03	-8.02	BT_2(2)
	56.5385	-4.8	-7.99	BT_2(2)
	56.5519	-4.8	-7.97	BT_2(2)
	56.5653	-5.2	-8.03	BT_2(2)
	56.5787	-5.82	-8.07	BT_2(2)
	56.5921	-5.7	-8.11	BT_2(2)
	56.6055	-5.61	-8.04	BT_2(2)
	56.6189	-5.35	-7.65	BT_2(2)
	56.6323	-6.42	-7.56	BT_2(2)
	56.6457	-6.68	-7.43	BT_2(2)
	56.6591	-7.74	-9.33	BT_2(2)
	56.6724	-7.99	-10.33	BT_2(2)
	56.6858	-7.78	-10.46	BT_2(2)
	56.6992	-9	-10.25	BT_2(2)
	56.7126	-9.37	-10.15	BT_2(2)
	56.726	-9.35	-10.29	BT_2(2)
	56.7394	-9.27	-10.15	BT_2(2)
	56.7528	-8.57	-10.01	BT_2(2)
	56.7662	-8.08	-9.88	BT_2(2)
	56.7796	-7.78	-9.71	BT_2(2)
	56.793	-8.05	-9.73	BT_2(2)
	56.8064	-8.26	-9.68	BT_2(2)
	56.8197	-8.42	-9.51	BT_2(2)
	56.8331	-8.29	-9.52	BT_2(2)
	56.8465	-8.56	-9.54	BT_2(2)
	56.8599	-8.25	-9.47	BT_2(2)
	56.8733	-8.62	-9.26	BT_2(2)
	56.8867	-8.71	-9	BT_2(2)
	56.9001	-8.18	-9.6	BT_2(2)
	56.9135	-8.03	-9.37	BT_2(2)
	56.9269	-8.3	-9.49	BT_2(2)
	56.9403	-8.63	-9.39	BT_2(2)
	56.9537	-8.23	-9.29	BT_2(2)
	56.967	-8.25	-9.42	BT_2(2)
	56.9804	-8.22	-9.42	BT_2(2)
	56.9938	-8.14	-9.4	BT_2(2)
	57.0072	-8.87	-9.54	BT_2(2)
	57.0206	-8.62	-9.45	BT_2(2)
	57.034	-8.72	-9.43	BT_2(2)
	57.0474	-8.39	-9.58	BT_2(2)
	57.0608	-9.08	-9.69	BT_2(2)
	57.0742	-8.56	-9.76	BT_2(2)
	57.0876	-8.72	-9.65	BT_2(2)
	57.101	-8.31	-9.53	BT_2(2)
	57.1143	-8.37	-9.36	BT_2(2)
	57.1277	-8.8	-9.48	BT_2(2)
	57.1411	-8.33	-9.66	BT_2(2)
	57.1545	-8.07	-9.41	BT_2(2)
	57.1679	-8.54	-9.65	BT_2(2)
	57.1813	-8.88	-9.51	BT_2(2)
	57.1947	-7.78	-10.11	BT_2(2)
	57.2465	-7.38	-9.71	BT_2(2)
	57.2981	-7.98	-10.52	BT_2(2)
	57.3188	-7.817	-9.645	BT_2(2)
	57.3601	-7.842	-9.585	BT_2(2)
	57.4014	-7.915	-9.57	BT_2(2)
	57.4427	-8.05	-9.784	BT_2(2)
	57.484	-8.375	-9.85	BT_2(2)
	57.5252	-8.311	-9.892	BT_2(2)
	57.5665	-8.35	-9.898	BT_2(2)
	57.6078	-8.096	-9.797	BT_2(2)
	57.6491	-8.228	-9.889	BT_2(2)
	57.6904	-7.833	-10.155	BT_2(2)
	57.7317	-7.16	-10.424	BT_2(2)
	57.773	-7.133	-10.365	BT_2(2)
	57.8143	-7.923	-10.581	BT_2(2)
	57.8556	-8.06	-10.451	BT_2(2)
	57.8969	-8.803	-10.355	BT_2(2)
	57.9382	-9.226	-10.38	BT_2(2)
	57.9795	-7.989	-9.832	BT_2(2)
	58.0207	-6.493	-9.571	BT_2(2)
	58.062	-6.499	-9.389	BT_2(2)
	58.1033	-6.587	-9.436	BT_2(2)
	58.1446	-6.443	-9.496	BT_2(2)
	58.1859	-6.752	-9.437	BT_2(2)
	58.2272	-7.123	-9.624	BT_2(2)
	58.2685	-7.85	-9.67	BT_2(2)
	58.3098	-9.281	-9.908	BT_2(2)
	58.3558	-6.5753	-8.2886	BT_5
	58.4026	-6.52245	-8.41505	BT_5
	58.4493	-6.39397	-8.69462	BT_5
	58.4961	-5.93862	-9.35529	BT_5
	58.5429	-5.5474	-9.45864	BT_5
	58.5896	-5.64006	-9.71339	BT_5
	58.6364	-4.98009	-9.43682	BT_5
	58.6831	-4.38169	-9.07536	BT_5
	58.7299	-4.04911	-8.82631	BT_5
	58.7766	-4.21402	-9.20409	BT_5
	58.8234	-4.11933	-9.20016	BT_5
	58.8701	-3.90891	-9.07326	BT_5
	58.9169	-4.05816	-9.24286	BT_5
	58.9637	-4.02478	-9.15454	BT_5
	59.0104	-4.25789	-9.08308	BT_5
	59.0572	-4.07247	-8.99908	BT_5
	59.1039	-3.91934	-8.88757	BT_5
	59.1507	-3.69894	-8.77008	BT_5
	59.1974	-3.82589	-8.68441	BT_5
	59.2442	-3.82663	-8.74195	BT_5
	59.291	-3.66922	-8.72746	BT_5
	59.3377	-3.7543	-8.96911	BT_5
	59.3845	-3.74212	-8.88792	BT_5
	59.4312	-3.67353	-8.82297	BT_5
	59.478	-3.81665	-8.72319	BT_5
	59.5247	-4.12899	-8.71858	BT_5
	59.5715	-4.53902	-8.95334	BT_5
	59.6182	-4.50443	-8.98082	BT_5
	59.665	-4.31018	-8.87638	BT_5
	59.7116	-3.93	-8.67111	BT_5
	59.7281	-3.68672	-8.28634	BT_5
	59.7447	-3.91964	-8.98522	BT_5
	59.7612	-4.13836	-9.36451	BT_5
	59.7778	-4.33618	-9.33741	BT_5
	59.7943	-4.40041	-9.33569	BT_5
	59.8109	-4.46782	-9.27307	BT_5
	59.8274	-4.81505	-9.3233	BT_5
	59.844	-4.8694	-9.09341	BT_5
	59.8605	-4.66822	-8.95002	BT_5
	59.8771	-4.476	-9.14591	BT_5
	59.8936	-4.22674	-9.03513	BT_5
	59.9102	-4.11472	-8.75216	BT_5
	59.9267	-4.09789	-8.72757	BT_5
	59.9433	-4.09369	-8.72254	BT_5
	59.9598	-3.86319	-8.70186	BT_5
	59.9764	-3.53844	-8.5234	BT_5
	59.9929	-3.40663	-8.66202	BT_5
	60.0095	-3.41045	-8.85378	BT_5
	60.026	-3.34609	-8.65556	BT_5
	60.0426	-3.32983	-8.7542	BT_5
	60.0591	-3.33304	-8.72464	BT_5
	60.0757	-3.42896	-8.69508	BT_5
	60.0922	-3.42386	-8.55118	BT_5
	60.1088	-3.12646	-8.74541	BT_5
	60.1253	-2.81083	-8.57123	BT_5
	60.1419	-2.80599	-8.41324	BT_5
	60.1584	-2.95209	-8.62334	BT_5
	60.175	-3.29106	-8.64971	BT_5
	60.1915	-3.35916	-8.64261	BT_5
	60.2081	-3.24506	-8.44991	BT_5
	60.2246	-3.41906	-8.45081	BT_5
	60.2412	-3.3521	-8.23461	BT_5
	60.2577	-3.47873	-8.34141	BT_5
	60.2743	-3.57688	-8.30047	BT_5
	60.2908	-3.75693	-8.60858	BT_5
	60.3074	-3.7692	-8.60536	BT_5
	60.3239	-3.91685	-8.66393	BT_5
	60.3405	-4.19458	-8.57967	BT_5
	60.357	-4.35876	-8.4061	BT_5
	60.3736	-4.64809	-8.76557	BT_5
	60.3901	-3.9095	-8.84827	BT_5
	60.4067	-3.99058	-8.83589	BT_5
	60.4232	-4.27127	-8.79817	BT_5
	60.4398	-4.2751	-8.86603	BT_5
	60.4563	-4.27751	-8.82102	BT_5
	60.4729	-4.29538	-8.95078	BT_5
	60.506	-4.40914	-9.01975	BT_5
	60.5226	-4.24772	-8.88769	BT_5
	60.5391	-4.01817	-9.01781	BT_5
	60.5557	-3.70968	-9.12193	BT_5
	60.5722	-3.90976	-9.24461	BT_5
	60.5888	-4.23185	-9.23894	BT_5
	60.6053	-4.63833	-9.25808	BT_5
	60.6219	-4.77984	-9.22572	BT_5
	60.6384	-4.7023	-9.15782	BT_5
	60.655	-4.83389	-9.06038	BT_5
	60.6715	-4.38414	-9.1979	BT_5
	60.6881	-4.18322	-9.00072	BT_5
	60.7046	-3.61892	-8.94092	BT_5
	60.7212	-4.01789	-9.02228	BT_5
	60.7377	-4.56211	-9.04634	BT_5
	60.7543	-4.34412	-9.00962	BT_5
	60.7708	-4.91381	-8.86596	BT_5
	60.7874	-4.89892	-8.83652	BT_5
	60.8039	-4.89057	-8.97868	BT_5
	60.8205	-4.91574	-8.83639	BT_5
	60.837	-4.68172	-8.73867	BT_5
	60.8536	-4.49073	-8.71848	BT_5
	60.8701	-4.38681	-8.65356	BT_5
	60.8867	-4.57744	-8.92831	BT_5
	60.9032	-5.08461	-8.91935	BT_5
	60.9198	-4.96511	-8.87864	BT_5
	60.9363	-4.7157	-8.87174	BT_5
	60.9529	-4.90909	-8.88267	BT_5
	60.9694	-4.02028	-9.00664	BT_5
	60.986	-3.99114	-8.82013	BT_5
	61.0025	-4.02056	-8.81079	BT_5
	61.0191	-3.99377	-8.8689	BT_5
	61.0356	-4.07325	-8.87384	BT_5
[truncated: 2,553 more rows]

## Sheet: Composite stacking details
	Age (ka, BP.)	δ18O	Overlapping depth	Sample Name		Details of dropped data in stacking
	24.9562	-5.416	111.4cm	BT_1		Age (ka, BP.)	δ18O	Depth (cm.)	Sample Name
	Based on resolution and dating error BT_1dropped					25.1267	-5.128	111.6	BT_1
	24.957	-4.82	0cm	BT_2(1)		25.2971	-5.077	111.8	BT_1
	31.33	-7.325	23.95cm	BT_2(1)		25.4676	-5.528	112	BT_1
	BT_2(1) marked by a hitatus, filled the missing part with BT_5					25.6381	-5.456	112.2	BT_1
	31.3816	-8.07141	131.40mm	BT_5		25.8086	-5.33	112.4	BT_1
	38.056	-6.69489	127.60mm	BT_5		25.9791	-4.964	112.6	BT_1
	Based on resolution and dating error BT_5 dropped					26.1496	-5.062	112.8	BT_1
	38.0856	-6.686	24.00cm	BT_2(1)		26.3201	-4.839	113	BT_1
	39.3047	-4.83	30.15cm	BT_2(1)		26.4906	-5.188	113.2	BT_1
	BT_2(1) marked by a hitatus, filled the missing part with BT_5					26.6611	-4.448	113.4	BT_1
	39.452	-3.86525	123.2mm	BT_5		26.8316	-5.316	113.6	BT_1
	42.0829	-5.06287	119.90mm	BT_5		27.0021	-6.02	113.8	BT_1
	BT_5 marked by slow growth rate, hitatus					27.1726	-6.588	114	BT_1
	43.675	-4.97	00cm	BT_2(2)		27.3431	-4.487	114.2	BT_1
	58.3098	-9.281	22.78	BT_2(2)		27.5136	-4.278	114.4	BT_1
	Based on resolution and dating error BT_2(3) top portion dropped					27.6841	-4.081	114.6	BT_1
	58.3558	-6.5753	102.8mm	BT_5		27.8546	-4.672	114.8	BT_1
	117.933	-6.69672	8.93mm	BT_5		28.0251	-5.124	115	BT_1
	Based on resolution and dating error BT_5 dropped					28.1955	-4.682	115.2	BT_1
	117.951	-7.02	19.75cm	BT_2(3)		28.366	-5.006	115.4	BT_1
	179.28	-7.84	0.84cm	BT_2(4)		28.5365	-4.864	115.6	BT_1
	191.449	-11.73	26.04cm	BT_2(4)		28.707	-6.05	115.8	BT_1
	No sample					28.8775	-5.306	116	BT_1
	199.872	-6.633	0.36cm	BT_6		29.048	-4.908	116.2	BT_1
	225.988	-4.123	2.42cm	BT_6		29.2185	-5.676	116.4	BT_1
	No sample					Hiatus
	227.021	-8.01	0.00cm	BT_2(5)		43.2316	-4.383	117.8	BT_1
	234	-6.33	21.20cm	BT_2(5)		43.8158	-4.947	118	BT_1
	No sample					43.8159	-4.415	118.2	BT_1
	243.063	-10.85	7.90cm	BT_9		43.8194	-7.045	118.4	BT_1
	265.735	-3.834	31.90cm	BT_9		43.8229	-5.252	118.6	BT_1
	No sample					43.8676	-5.375	118.8	BT_1
	271.15	-5.223	0.00cm	BT_4		43.9122	-4.98	119	BT_1
	283.817	-3.67	31.60cm	BT_4		43.9569	-4.774	119.2	BT_1
						44.0015	-5.278	119.4	BT_1
						44.0461	-6.602	119.6	BT_1
						44.0908	-7.295	119.8	BT_1
						44.1354	-6.45	120	BT_1
						44.18	-4.207	120.2	BT_1
						44.2247	-5.257	120.4	BT_1
						44.2693	-5.33	120.6	BT_1
						44.3139	-5.37	120.8	BT_1
						44.3586	-6.129	121	BT_1
						44.4032	-5.427	121.2	BT_1
						44.4478	-5.144	121.4	BT_1
						44.4925	-5.118	121.6	BT_1
						44.5371	-5.596	121.8	BT_1
						44.5817	-5.146	122	BT_1
						44.6264	-4.753	122.2	BT_1
						44.671	-5.369	122.4	BT_1
						44.7156	-5.167	122.6	BT_1
						44.7603	-7.393	122.8	BT_1
						44.8049	-6.817	123	BT_1
						44.8495	-6.702	123.2	BT_1
						44.8942	-7.388	123.4	BT_1
						44.9388	-7.241	123.6	BT_1
						44.9834	-7.656	123.8	BT_1
						45.0281	-7.445	124	BT_1
						45.0727	-7.143	124.2	BT_1
						45.1173	-7.17	124.4	BT_1
						45.162	-6.676	124.6	BT_1
						45.2066	-6.196	124.8	BT_1
						45.2512	-6.318	125	BT_1
						45.2959	-6.269	125.2	BT_1
						45.3405	-6.319	125.4	BT_1
						45.3852	-7.173	125.6	BT_1
						45.4298	-7.431	125.8	BT_1
						45.4744	-7.567	126	BT_1
						45.5191	-7.621	126.2	BT_1
						45.5637	-7.519	126.4	BT_1
						45.6083	-6.97	126.6	BT_1
						45.653	-7.839	126.8	BT_1
						45.6976	-7.119	127	BT_1
						45.7422	-7.748	127.2	BT_1
						45.7869	-7.506	127.4	BT_1
						45.8315	-7.348	127.6	BT_1
						45.8761	-7.036	127.8	BT_1
						45.9208	-7.39	128	BT_1
						45.9654	-7.693	128.2	BT_1
						46.01	-7.799	128.4	BT_1
						46.0547	-8.104	128.6	BT_1
						46.0993	-7.201	128.8	BT_1
						46.1439	-7.367	129	BT_1
						46.1886	-7.525	129.2	BT_1
						46.2332	-7.535	129.4	BT_1
						46.2778	-7.238	129.6	BT_1
						46.3225	-6.959	129.8	BT_1
						46.3671	-6.373	130	BT_1
						46.4117	-6.328	130.2	BT_1
						46.5223	-5.989	130.4	BT_1
						46.5246	-6.314	130.6	BT_1
						46.5269	-7.032	130.8	BT_1
						46.5292	-7.345	131	BT_1
						46.5315	-7.367	131.2	BT_1
						46.5339	-7.15	131.4	BT_1
						46.5362	-6.958	131.6	BT_1
						46.5385	-6.864	131.8	BT_1
						46.5408	-6.021	132	BT_1
						46.5431	-6.25	132.2	BT_1
						46.5454	-6.933	132.4	BT_1
						46.5477	-6.456	132.6	BT_1
						46.55	-6.3	132.8	BT_1
						46.5523	-6.814	133	BT_1
						46.5547	-6.641	133.2	BT_1
						46.557	-6.454	133.4	BT_1
						46.7018	-6.134	133.6	BT_1
						46.846	-6.246	133.8	BT_1
						46.9901	-6.625	134	BT_1
						47.1342	-7.002	134.2	BT_1
						47.2783	-6.058	134.4	BT_1
						47.4225	-6.294	134.6	BT_1
						47.5666	-6.581	134.8	BT_1
						47.7107	-6.69	135	BT_1
						47.8548	-6.136	135.2	BT_1
						47.9989	-6.16	135.4	BT_1
						48.1431	-6.817	135.6	BT_1
						48.2872	-6.975	135.8	BT_1
						48.4313	-6.716	136	BT_1
						48.5754	-6.408	136.2	BT_1
						48.7196	-5.919	136.4	BT_1
						48.8637	-6.451	136.6	BT_1
						49.0078	-6.314	136.8	BT_1
						49.1519	-6.303	137	BT_1
						49.2961	-6.689	137.2	BT_1
						49.5309	-6.241	137.4	BT_1
						49.7681	-6.695	137.6	BT_1
						50.0052	-6.824	137.8	BT_1
						50.2424	-8.261	138	BT_1
						50.4796	-6.524	138.2	BT_1
						50.7167	-6.418	138.4	BT_1
						50.9539	-6.733	138.6	BT_1
						51.191	-7.005	138.8	BT_1
						51.4282	-7.272	139	BT_1
						51.6654	-6.679	139.2	BT_1
						51.9025	-6.284	139.4	BT_1
						52.1397	-9.457	139.6	BT_1
						52.3768	-9.428	139.8	BT_1
						52.614	-8.819	140	BT_1
						52.8512	-9.835	140.2	BT_1
						53.0883	-6.61	140.4	BT_1
						53.3255	-8.845	140.6	BT_1
						53.5626	-8.14	140.8	BT_1
						53.7998	-8.183	141	BT_1
						54.037	-4.995	141.2	BT_1
						54.2741	-5.342	141.4	BT_1
						54.5113	-4.926	141.6	BT_1
						54.559	-8.042	141.8	BT_1
						54.6051	-8.694	142	BT_1
						54.6512	-8.335	142.2	BT_1
						54.6973	-6.391	142.4	BT_1
						54.7434	-6.445	142.6	BT_1
						54.7895	-5.971	142.8	BT_1
						54.8357	-5.715	143	BT_1
						54.8818	-5.335	143.2	BT_1
						54.9279	-5.237	143.4	BT_1
						54.974	-5.599	143.6	BT_1
						55.0201	-5.786	143.8	BT_1
						55.0662	-5.286	144	BT_1
						55.1123	-4.812	144.2	BT_1
						55.1584	-4.778	144.4	BT_1
						55.2045	-5.371	144.6	BT_1
						55.2506	-4.435	144.8	BT_1
						55.2968	-5.217	145	BT_1
						55.3429	-5.538	145.2	BT_1
						55.389	-5.513	145.4	BT_1
						55.4256	-7.568	145.6	BT_1
						55.4624	-7.458	145.8	BT_1
						55.4992	-8.153	146	BT_1
						55.536	-8.835	146.2	BT_1
						55.5728	-7.177	146.4	BT_1
						55.6097	-6.056	146.6	BT_1
						55.6465	-5.642	146.8	BT_1
						55.6833	-5.133	147	BT_1
						55.7201	-5.623	147.2	BT_1
						55.7569	-5.58	147.4	BT_1
						55.7937	-5.112	147.6	BT_1
						55.8305	-5.692	147.8	BT_1
						55.8674	-5.698	148	BT_1
						55.9042	-5.625	148.2	BT_1
						55.941	-5.155	148.4	BT_1
						55.9778	-4.905	148.6	BT_1
						56.0146	-4.578	148.8	BT_1
						56.0514	-4.925	149	BT_1
						56.0882	-4.967	149.2	BT_1
						56.1251	-4.837	149.4	BT_1
						56.1619	-4.984	149.6	BT_1
						56.1987	-5.439	149.8	BT_1
						56.2355	-4.976	150	BT_1
						38.2188	-7.02686	12.75	BT_5
						38.3805	-6.8606	12.74	BT_5
						38.4003	-6.68553	12.73	BT_5
						38.4201	-6.64699	12.72	BT_5
						38.4399	-6.75099	12.71	BT_5
						38.4598	-6.56975	12.7	BT_5
						38.4796	-6.06948	12.69	BT_5
						38.4994	-5.14685	12.68	BT_5
						38.5192	-4.40989	12.67	BT_5
						38.539	-3.70699	12.66	BT_5
						38.5588	-3.41985	12.65	BT_5
						38.5786	-3.85816	12.64	BT_5
						38.5984	-4.48187	12.63	BT_5
						38.6183	-4.58858	12.62	BT_5
						38.6381	-4.49667	12.61	BT_5
						38.6579	-4.26737	12.6	BT_5
						38.6777	-4.02214	12.59	BT_5
						38.6975	-4.02344	12.58	BT_5
						38.7173	-4.2044	12.57	BT_5
						38.7371	-4.28173	12.56	BT_5
						38.7569	-4.26954	12.55	BT_5
						38.7768	-4.1282	12.54	BT_5
						38.7966	-4.06124	12.53	BT_5
						38.8164	-4.02406	12.52	BT_5
						38.8362	-4.20852	12.51	BT_5
						38.856	-4.24879	12.5	BT_5
						38.8758	-4.16548	12.49	BT_5
						38.8956	-4.12491	12.48	BT_5
						38.9154	-4.21211	12.47	BT_5
						38.9352	-4.0329	12.46	BT_5
						38.9551	-4.06697	12.45	BT_5
						38.9749	-4.08558	12.44	BT_5
						38.9947	-4.2149	12.43	BT_5
						39.0145	-4.27118	12.42	BT_5
						39.0343	-4.29685	12.41	BT_5
						39.0541	-4.02457	12.4	BT_5
						39.0739	-4.10303	12.39	BT_5
						39.0937	-4.26711	12.38	BT_5
						39.1136	-4.37314	12.37	BT_5
						39.1331	-4.08793	12.36	BT_5
						39.2129	-3.8955	12.35	BT_5
						39.2926	-3.70911	12.34	BT_5
						39.3723	-3.74197	12.33	BT_5
						58.3098	-9.281	0.98	BT_2(3)
						58.3628	-8.694	1.02	BT_2(3)
						58.4159	-7.579	1.06	BT_2(3)
						58.4689	-6.576	1.1	BT_2(3)
						58.522	-5.531	1.14	BT_2(3)
						58.575	-5.094	1.18	BT_2(3)
						58.6255	-5.144	1.22	BT_2(3)
						58.6765	-5.515	1.26	BT_2(3)
						58.7275	-6.208	1.3	BT_2(3)
						58.7784	-7.246	1.34	BT_2(3)
						58.8294	-7.66	1.38	BT_2(3)
						58.8804	-8.385	1.42	BT_2(3)
						58.9313	-7.926	1.46	BT_2(3)
						58.9823	-6.996	1.5	BT_2(3)
						59.0333	-6.384	1.54	BT_2(3)
						59.0842	-5.454	1.58	BT_2(3)
						59.1352	-5.104	1.62	BT_2(3)
						59.1862	-4.629	1.66	BT_2(3)
						59.2371	-4.3	1.7	BT_2(3)
						59.2881	-4.423	1.74	BT_2(3)
						59.3391	-4.752	1.78	BT_2(3)
						59.39	-5.531	1.82	BT_2(3)
						59.441	-4.193	1.86	BT_2(3)
						59.492	-4.024	1.9	BT_2(3)
						59.5429	-3.723	1.94	BT_2(3)
						59.5939	-3.576	1.98	BT_2(3)
						59.6449	-3.603	2.02	BT_2(3)
						59.6959	-3.891	2.06	BT_2(3)
						59.7468	-3.901	2.1	BT_2(3)
						59.7978	-4.101	2.14	BT_2(3)
						59.8488	-3.943	2.18	BT_2(3)
						59.8533	-3.966	2.22	BT_2(3)
						59.8577	-3.963	2.26	BT_2(3)
						59.8622	-4.032	2.3	BT_2(3)
						59.8667	-3.933	2.34	BT_2(3)
						59.8712	-3.978	2.38	BT_2(3)
						59.8756	-3.992	2.42	BT_2(3)
						59.8801	-3.936	2.46	BT_2(3)
						59.8846	-3.976	2.5	BT_2(3)
						59.889	-4.112	2.54	BT_2(3)
						59.8935	-4.181	2.58	BT_2(3)
						59.898	-4.145	2.62	BT_2(3)
						59.9025	-4.14	2.66	BT_2(3)
						59.9069	-4.172	2.7	BT_2(3)
						59.9114	-4.113	2.74	BT_2(3)
						59.9159	-4.14	2.78	BT_2(3)
						59.9204	-4.181	2.82	BT_2(3)
						59.9248	-4.064	2.86	BT_2(3)
						59.9293	-4.026	2.9	BT_2(3)
						59.9338	-4.025	2.94	BT_2(3)
						59.9383	-3.812	2.98	BT_2(3)
						59.9427	-3.816	3.02	BT_2(3)
						59.9472	-3.915	3.06	BT_2(3)
						59.9517	-3.784	3.1	BT_2(3)
						59.9561	-3.85	3.14	BT_2(3)
						59.9606	-3.715	3.18	BT_2(3)
						59.9651	-3.724	3.22	BT_2(3)
						59.9696	-3.752	3.26	BT_2(3)
						59.974	-3.8	3.3	BT_2(3)
						59.9785	-3.776	3.34	BT_2(3)
						59.9833	-3.843	3.38	BT_2(3)
						59.9883	-3.835	3.42	BT_2(3)
						59.9933	-3.836	3.46	BT_2(3)
						59.9982	-3.84	3.5	BT_2(3)
						60.0032	-3.978	3.54	BT_2(3)
						60.0082	-4.058	3.58	BT_2(3)
						60.0132	-4.124	3.62	BT_2(3)
						60.0182	-4.155	3.66	BT_2(3)
						60.0232	-4.085	3.7	BT_2(3)
						60.0282	-4.021	3.74	BT_2(3)
						60.0331	-3.982	3.78	BT_2(3)
						60.0381	-3.896	3.82	BT_2(3)
						60.0431	-3.71	3.86	BT_2(3)
						60.0481	-3.616	3.9	BT_2(3)
						60.0531	-3.541	3.94	BT_2(3)
						60.0581	-3.536	3.98	BT_2(3)
						60.0631	-3.447	4.02	BT_2(3)
						60.068	-3.573	4.06	BT_2(3)
						60.073	-3.559	4.1	BT_2(3)
						60.078	-3.564	4.14	BT_2(3)
						60.083	-3.607	4.18	BT_2(3)
						60.088	-3.644	4.22	BT_2(3)
						60.093	-3.759	4.26	BT_2(3)
						60.098	-3.827	4.3	BT_2(3)
						60.1029	-3.78	4.34	BT_2(3)
						60.1079	-3.882	4.38	BT_2(3)
						60.1129	-3.956	4.42	BT_2(3)
						60.1179	-3.945	4.46	BT_2(3)
						60.1229	-3.965	4.5	BT_2(3)
						60.1279	-3.968	4.54	BT_2(3)
						60.1329	-4.055	4.58	BT_2(3)
						60.1378	-4.036	4.62	BT_2(3)
						60.1428	-4.048	4.66	BT_2(3)
						60.1478	-3.962	4.7	BT_2(3)
						60.1528	-3.853	4.74	BT_2(3)
						60.1578	-3.742	4.78	BT_2(3)
						60.1628	-3.613	4.82	BT_2(3)
						60.1678	-3.582	4.86	BT_2(3)
						60.1727	-3.579	4.9	BT_2(3)
						60.1777	-3.557	4.94	BT_2(3)
						60.1827	-3.445	4.98	BT_2(3)
						60.1877	-3.379	5.02	BT_2(3)
						60.1927	-3.243	5.06	BT_2(3)
						60.1977	-3.188	5.1	BT_2(3)
						60.2026	-3.202	5.14	BT_2(3)
						60.2076	-3.131	5.18	BT_2(3)
						60.2126	-2.95	5.22	BT_2(3)
						60.2176	-2.75	5.26	BT_2(3)
						60.2226	-2.797	5.3	BT_2(3)
						60.2276	-2.754	5.34	BT_2(3)
						60.2326	-2.78	5.38	BT_2(3)
						60.2375	-2.831	5.42	BT_2(3)
						60.2425	-2.877	5.46	BT_2(3)
						60.2475	-3.001	5.5	BT_2(3)
						60.2525	-3.031	5.54	BT_2(3)
						60.2575	-3.021	5.58	BT_2(3)
						60.2625	-3	5.62	BT_2(3)
						60.2675	-3.066	5.66	BT_2(3)
						60.2724	-3.1	5.7	BT_2(3)
						60.2774	-3.138	5.74	BT_2(3)
						60.2824	-3.191	5.78	BT_2(3)
						60.2874	-3.22	5.82	BT_2(3)
						60.2924	-3.222	5.86	BT_2(3)
						60.2974	-3.276	5.9	BT_2(3)
						60.3024	-3.276	5.94	BT_2(3)
						60.3073	-3.464	5.98	BT_2(3)
						60.3123	-3.515	6.02	BT_2(3)
						60.3173	-3.722	6.06	BT_2(3)
						60.3223	-3.823	6.1	BT_2(3)
						60.3273	-3.907	6.14	BT_2(3)
						60.3323	-3.991	6.18	BT_2(3)
						60.3373	-4.015	6.22	BT_2(3)
						60.3422	-3.895	6.26	BT_2(3)
						60.3472	-3.832	6.3	BT_2(3)
						60.3522	-3.782	6.34	BT_2(3)
						60.3572	-3.94	6.38	BT_2(3)
						60.3622	-3.962	6.42	BT_2(3)
						60.3672	-3.864	6.46	BT_2(3)
						60.373	-3.554	6.5	BT_2(3)
						60.378	-3.591	6.54	BT_2(3)
						60.3831	-3.526	6.58	BT_2(3)
						60.3881	-3.572	6.62	BT_2(3)
						60.3932	-3.41	6.66	BT_2(3)
						60.3982	-3.412	6.7	BT_2(3)
						60.4033	-3.38	6.74	BT_2(3)
						60.4083	-3.335	6.78	BT_2(3)
						60.4133	-3.446	6.82	BT_2(3)
						60.4184	-3.49	6.86	BT_2(3)
						60.4234	-3.507	6.9	BT_2(3)
						60.4285	-3.598	6.94	BT_2(3)
						60.4335	-3.705	6.98	BT_2(3)
						60.4386	-3.627	7.02	BT_2(3)
						60.4436	-3.609	7.06	BT_2(3)
						60.4487	-3.602	7.1	BT_2(3)
						60.4537	-3.651	7.14	BT_2(3)
						60.4588	-3.613	7.18	BT_2(3)
						60.4638	-3.524	7.22	BT_2(3)
						60.4688	-3.237	7.26	BT_2(3)
						60.4739	-3	7.3	BT_2(3)
						60.4789	-3	7.34	BT_2(3)
						60.484	-3.059	7.38	BT_2(3)
						60.489	-3.217	7.42	BT_2(3)
						60.4941	-3.182	7.46	BT_2(3)
						60.4991	-3.045	7.5	BT_2(3)
						60.5042	-3.12	7.54	BT_2(3)
						60.5092	-3.123	7.58	BT_2(3)
						60.5143	-3.108	7.62	BT_2(3)
						60.5193	-3.227	7.66	BT_2(3)
						60.557	-3.327	7.7	BT_2(3)
						60.5953	-3.464	7.74	BT_2(3)
						60.6337	-3.643	7.78	BT_2(3)
						60.672	-3.753	7.82	BT_2(3)
						60.7104	-3.777	7.86	BT_2(3)
						60.7487	-3.784	7.9	BT_2(3)
						60.7871	-3.576	7.94	BT_2(3)
						60.8254	-3.672	7.98	BT_2(3)
						60.8638	-3.651	8.02	BT_2(3)
						60.9021	-3.645	8.06	BT_2(3)
						60.9405	-3.663	8.1	BT_2(3)
						60.9788	-3.799	8.14	BT_2(3)
						61.0172	-3.773	8.18	BT_2(3)
						61.0555	-3.594	8.22	BT_2(3)
						61.0939	-3.454	8.26	BT_2(3)
						61.1322	-3.399	8.3	BT_2(3)
						61.1706	-3.345	8.34	BT_2(3)
						61.2089	-3.36	8.38	BT_2(3)
						61.2473	-3.309	8.42	BT_2(3)
						61.2856	-3.223	8.46	BT_2(3)
						61.3239	-3.189	8.5	BT_2(3)
						61.3431	-3.251	8.52	BT_2(3)
						61.3623	-3.199	8.54	BT_2(3)
						61.3815	-3.21	8.56	BT_2(3)
						61.4006	-3.165	8.58	BT_2(3)
						61.4198	-3.13	8.6	BT_2(3)
						61.439	-3.03	8.62	BT_2(3)
						61.4582	-3.047	8.64	BT_2(3)
						61.4773	-2.999	8.66	BT_2(3)
						61.4965	-3.032	8.68	BT_2(3)
						61.5157	-3.087	8.7	BT_2(3)
						61.5349	-3.107	8.72	BT_2(3)
						61.554	-3.167	8.74	BT_2(3)
						61.5732	-3.108	8.76	BT_2(3)
						61.5924	-3.193	8.78	BT_2(3)
						61.6116	-3.226	8.8	BT_2(3)
						61.6307	-3.403	8.82	BT_2(3)
						61.6499	-3.372	8.84	BT_2(3)
						61.6691	-3.545	8.86	BT_2(3)
						61.6883	-3.651	8.88	BT_2(3)
						61.7074	-3.646	8.9	BT_2(3)
						61.7266	-3.666	8.92	BT_2(3)
						61.7458	-3.725	8.94	BT_2(3)
						61.765	-3.602	8.96	BT_2(3)
						61.7841	-3.594	8.98	BT_2(3)
						61.7963	-3.544	9	BT_2(3)
						61.8082	-3.486	9.02	BT_2(3)
						61.8202	-3.603	9.04	BT_2(3)
						61.8322	-3.551	9.06	BT_2(3)
						61.8442	-3.501	9.08	BT_2(3)
						61.8562	-3.497	9.1	BT_2(3)
						61.8682	-3.495	9.12	BT_2(3)
						61.8801	-3.443	9.14	BT_2(3)
						61.8921	-3.407	9.16	BT_2(3)
						61.9041	-3.382	9.18	BT_2(3)
						61.9161	-3.264	9.2	BT_2(3)
						61.9281	-3.241	9.22	BT_2(3)
						61.9401	-3.263	9.24	BT_2(3)
						61.952	-3.182	9.26	BT_2(3)
						61.964	-3.152	9.28	BT_2(3)
						61.976	-3.125	9.3	BT_2(3)
						61.988	-3.181	9.32	BT_2(3)
						62	-3.134	9.34	BT_2(3)
						62.012	-3.169	9.36	BT_2(3)
						62.0239	-3.257	9.38	BT_2(3)
						62.0359	-3.383	9.4	BT_2(3)
						62.0479	-3.5	9.42	BT_2(3)
						62.0599	-3.544	9.44	BT_2(3)
						62.0719	-3.615	9.46	BT_2(3)
						62.0838	-3.652	9.48	BT_2(3)
						62.0958	-3.666	9.5	BT_2(3)
						62.1078	-3.609	9.52	BT_2(3)
						62.1198	-3.616	9.54	BT_2(3)
						62.1318	-3.604	9.56	BT_2(3)
						62.1438	-3.581	9.58	BT_2(3)
						62.1557	-3.538	9.6	BT_2(3)
						62.1677	-3.437	9.62	BT_2(3)
						62.1797	-3.464	9.64	BT_2(3)
						62.1917	-3.305	9.66	BT_2(3)
						62.2037	-3.315	9.68	BT_2(3)
						62.2157	-3.245	9.7	BT_2(3)
						62.2276	-3.228	9.72	BT_2(3)
						62.2396	-3.222	9.74	BT_2(3)
						62.2516	-3.2	9.76	BT_2(3)
						62.2636	-3.224	9.78	BT_2(3)
						62.2756	-3.163	9.8	BT_2(3)
						62.2876	-3.129	9.82	BT_2(3)
						62.2995	-3.122	9.84	BT_2(3)
						62.3115	-3.181	9.86	BT_2(3)
						62.3235	-3.273	9.88	BT_2(3)
						62.3355	-3.283	9.9	BT_2(3)
						62.3475	-3.334	9.92	BT_2(3)
						62.3595	-3.452	9.94	BT_2(3)
						62.3714	-3.515	9.96	BT_2(3)
						62.3834	-3.461	9.98	BT_2(3)
						62.3954	-3.57	10	BT_2(3)
						62.4074	-3.485	10.02	BT_2(3)
						62.4194	-3.563	10.04	BT_2(3)
						62.4313	-3.505	10.06	BT_2(3)
						62.4433	-3.441	10.08	BT_2(3)
						62.4553	-3.417	10.1	BT_2(3)
						62.4673	-3.528	10.12	BT_2(3)
						62.4793	-3.521	10.14	BT_2(3)
						62.4913	-3.511	10.16	BT_2(3)
						62.5032	-3.593	10.18	BT_2(3)
						62.5152	-3.613	10.2	BT_2(3)
						62.5272	-3.684	10.22	BT_2(3)
						62.5392	-3.815	10.24	BT_2(3)
						62.5512	-3.882	10.26	BT_2(3)
						62.5632	-4.008	10.28	BT_2(3)
						62.5751	-4.065	10.3	BT_2(3)
						62.5871	-4.057	10.32	BT_2(3)
						62.5991	-4.046	10.34	BT_2(3)
						62.6111	-4.081	10.36	BT_2(3)
						62.6231	-4.005	10.38	BT_2(3)
						62.6351	-4.071	10.4	BT_2(3)
						62.647	-4.067	10.42	BT_2(3)
						62.659	-4.084	10.44	BT_2(3)
						62.671	-3.984	10.46	BT_2(3)
						62.683	-3.835	10.48	BT_2(3)
						62.695	-3.718	10.5	BT_2(3)
						62.707	-3.644	10.52	BT_2(3)
						62.7189	-3.616	10.54	BT_2(3)
						62.7309	-3.571	10.56	BT_2(3)
						62.7429	-3.508	10.58	BT_2(3)
						62.7549	-3.482	10.6	BT_2(3)
						62.7669	-3.449	10.62	BT_2(3)
						62.7788	-3.619	10.64	BT_2(3)
						62.7908	-3.606	10.66	BT_2(3)
						62.8028	-3.665	10.68	BT_2(3)
						62.8148	-3.744	10.7	BT_2(3)
						62.8483	-3.733	10.72	BT_2(3)
						62.8814	-3.82	10.74	BT_2(3)
						62.9144	-3.948	10.76	BT_2(3)
						62.9475	-3.939	10.78	BT_2(3)
						62.9806	-3.874	10.8	BT_2(3)
						63.0136	-3.926	10.82	BT_2(3)
						63.0467	-3.945	10.84	BT_2(3)
						63.0798	-3.803	10.86	BT_2(3)
						63.1531	-3.942	10.88	BT_2(3)
						63.2263	-3.839	10.9	BT_2(3)
						63.2996	-3.778	10.92	BT_2(3)
						63.3729	-3.793	10.94	BT_2(3)
						63.4462	-3.804	10.96	BT_2(3)
						63.5194	-3.825	10.98	BT_2(3)
						63.5927	-3.78	11	BT_2(3)
						63.666	-3.806	11.02	BT_2(3)
						63.7392	-3.912	11.04	BT_2(3)
						63.8125	-3.896	11.06	BT_2(3)
						63.8858	-4.034	11.08	BT_2(3)
						63.9591	-3.983	11.1	BT_2(3)
						64.0323	-4.047	11.12	BT_2(3)
						64.1056	-4.171	11.14	BT_2(3)
						64.1789	-4.197	11.16	BT_2(3)
						64.1984	-4.285	11.18	BT_2(3)
						64.2179	-4.351	11.2	BT_2(3)
						64.2374	-4.343	11.22	BT_2(3)
						64.2569	-4.324	11.24	BT_2(3)
						64.2765	-4.337	11.26	BT_2(3)
						64.296	-4.344	11.28	BT_2(3)
						64.3155	-4.383	11.3	BT_2(3)
						64.3351	-4.404	11.32	BT_2(3)
						64.3546	-4.492	11.34	BT_2(3)
						64.3741	-4.603	11.36	BT_2(3)
						64.3936	-4.629	11.38	BT_2(3)
						64.4132	-4.786	11.4	BT_2(3)
						64.4327	-4.747	11.42	BT_2(3)
						64.4522	-4.852	11.44	BT_2(3)
						64.4717	-4.723	11.46	BT_2(3)
						64.4913	-4.695	11.48	BT_2(3)
						64.5108	-4.698	11.5	BT_2(3)
						64.5303	-4.583	11.52	BT_2(3)
						64.5498	-4.423	11.54	BT_2(3)
						64.5694	-4.424	11.56	BT_2(3)
						64.5889	-4.378	11.58	BT_2(3)
						64.6084	-4.403	11.6	BT_2(3)
						64.628	-4.392	11.62	BT_2(3)
						64.6475	-4.453	11.64	BT_2(3)
						64.667	-4.581	11.66	BT_2(3)
						64.6865	-4.897	11.68	BT_2(3)
						64.7061	-5.166	11.7	BT_2(3)
						64.7256	-5.189	11.72	BT_2(3)
						64.7451	-5.412	11.74	BT_2(3)
						64.7646	-5.597	11.76	BT_2(3)
						64.7842	-5.625	11.78	BT_2(3)
						64.8037	-5.83	11.8	BT_2(3)
						64.8232	-5.708	11.82	BT_2(3)
						64.8427	-5.686	11.84	BT_2(3)
						64.8623	-5.673	11.86	BT_2(3)
						64.8818	-5.618	11.88	BT_2(3)
						64.9013	-5.292	11.9	BT_2(3)
						64.9209	-4.773	11.92	BT_2(3)
						64.9404	-4.257	11.94	BT_2(3)
						64.9599	-4.012	11.96	BT_2(3)
						64.9794	-3.769	11.98	BT_2(3)
						64.999	-3.643	12	BT_2(3)
						65.0087	-3.309	12.01	BT_2(3)
						65.0185	-3.486	12.02	BT_2(3)
						65.0282	-3.315	12.03	BT_2(3)
						65.038	-3.251	12.04	BT_2(3)
						65.0478	-3.346	12.05	BT_2(3)
						65.0575	-3.318	12.06	BT_2(3)
						65.0673	-3.542	12.07	BT_2(3)
						65.0771	-3.623	12.08	BT_2(3)
						65.0868	-3.396	12.09	BT_2(3)
						65.0966	-3.509	12.1	BT_2(3)
						65.1064	-3.71	12.11	BT_2(3)
						65.1161	-3.808	12.12	BT_2(3)
						65.1259	-3.331	12.13	BT_2(3)
						65.1356	-3.399	12.14	BT_2(3)
						65.1454	-3.512	12.15	BT_2(3)
						65.1552	-3.523	12.16	BT_2(3)
						65.1649	-3.467	12.17	BT_2(3)
						65.1747	-3.469	12.18	BT_2(3)
						65.1845	-3.52	12.19	BT_2(3)
						65.1942	-3.417	12.2	BT_2(3)
						65.204	-3.567	12.21	BT_2(3)
						65.2138	-3.478	12.22	BT_2(3)
						65.2235	-3.523	12.23	BT_2(3)
						65.2333	-3.572	12.24	BT_2(3)
						65.243	-3.508	12.25	BT_2(3)
						65.2528	-3.463	12.26	BT_2(3)
						65.2626	-3.494	12.27	BT_2(3)
						65.2723	-3.589	12.28	BT_2(3)
						65.2821	-3.659	12.29	BT_2(3)
						65.2919	-3.672	12.3	BT_2(3)
						65.3016	-3.596	12.31	BT_2(3)
						65.3114	-3.603	12.32	BT_2(3)
						65.3211	-3.644	12.33	BT_2(3)
						65.3309	-3.598	12.34	BT_2(3)
						65.3407	-3.643	12.35	BT_2(3)
						65.3504	-3.553	12.36	BT_2(3)
						65.3602	-3.552	12.37	BT_2(3)
						65.37	-3.555	12.38	BT_2(3)
						65.3797	-3.638	12.39	BT_2(3)
						65.3895	-3.659	12.4	BT_2(3)
						65.3993	-3.794	12.41	BT_2(3)
						65.409	-3.918	12.42	BT_2(3)
						65.4188	-3.977	12.43	BT_2(3)
						65.4285	-3.849	12.44	BT_2(3)
						65.4383	-3.962	12.45	BT_2(3)
						65.4481	-3.75	12.46	BT_2(3)
						65.4578	-3.631	12.47	BT_2(3)
						65.4676	-3.542	12.48	BT_2(3)
						65.4774	-3.612	12.49	BT_2(3)
						65.4871	-3.361	12.5	BT_2(3)
						65.4969	-3.32	12.51	BT_2(3)
						65.5067	-3.298	12.52	BT_2(3)
						65.5164	-3.328	12.53	BT_2(3)
						65.5262	-3.34	12.54	BT_2(3)
						65.5359	-3.249	12.55	BT_2(3)
						65.5457	-3.299	12.56	BT_2(3)
						65.5555	-3.42	12.57	BT_2(3)
						65.5652	-3.64	12.58	BT_2(3)
						65.575	-3.889	12.59	BT_2(3)
						65.5848	-3.992	12.6	BT_2(3)
						65.5945	-4.11	12.61	BT_2(3)
						65.6043	-4.115	12.62	BT_2(3)
						65.614	-4.527	12.63	BT_2(3)
						65.6238	-4.505	12.64	BT_2(3)
						65.6336	-4.581	12.65	BT_2(3)
						65.6433	-4.663	12.66	BT_2(3)
						65.6531	-4.418	12.67	BT_2(3)
						65.6629	-4.408	12.68	BT_2(3)
						65.6726	-4.26	12.69	BT_2(3)
						65.6824	-4.06	12.7	BT_2(3)
						65.6922	-4.106	12.71	BT_2(3)
						65.7019	-4.012	12.72	BT_2(3)
						65.7117	-4.041	12.73	BT_2(3)
						65.7214	-3.699	12.74	BT_2(3)
						65.7312	-3.805	12.75	BT_2(3)
						65.8538	-3.986	12.76	BT_2(3)
						65.9723	-4.01	12.77	BT_2(3)
						66.0908	-3.647	12.78	BT_2(3)
						66.2093	-3.692	12.79	BT_2(3)
						66.3278	-3.731	12.8	BT_2(3)
						66.4463	-3.73	12.81	BT_2(3)
						66.5648	-3.598	12.82	BT_2(3)
						66.6833	-3.724	12.83	BT_2(3)
						66.8018	-3.621	12.84	BT_2(3)
						66.9203	-3.664	12.85	BT_2(3)
						67.0389	-3.714	12.86	BT_2(3)
						67.1574	-3.734	12.87	BT_2(3)
						67.2759	-3.827	12.88	BT_2(3)
						67.3944	-3.916	12.89	BT_2(3)
						67.5129	-3.849	12.9	BT_2(3)
						67.6314	-3.936	12.91	BT_2(3)
						67.7499	-4.06	12.92	BT_2(3)
						67.8684	-3.976	12.93	BT_2(3)
						67.9869	-3.911	12.94	BT_2(3)
						68.1054	-3.856	12.95	BT_2(3)
						68.224	-3.91	12.96	BT_2(3)
						68.3425	-3.939	12.97	BT_2(3)
						68.461	-3.719	12.98	BT_2(3)
						68.5795	-3.672	12.99	BT_2(3)
						68.698	-3.691	13	BT_2(3)
						68.8165	-3.829	13.01	BT_2(3)
						68.935	-3.895	13.02	BT_2(3)
						69.0535	-4.078	13.03	BT_2(3)
						69.172	-4.181	13.04	BT_2(3)
						69.2906	-4.041	13.05	BT_2(3)
						69.4091	-4.3	13.06	BT_2(3)
						69.5276	-4.561	13.07	BT_2(3)
						69.6461	-4.62	13.08	BT_2(3)
						69.7646	-4.578	13.09	BT_2(3)
						69.8831	-4.712	13.1	BT_2(3)
						70.0016	-4.945	13.11	BT_2(3)
						70.1201	-5.112	13.12	BT_2(3)
						70.2386	-5.097	13.13	BT_2(3)
						70.3571	-5.352	13.14	BT_2(3)
						70.4756	-5.235	13.15	BT_2(3)
						70.5942	-5.427	13.16	BT_2(3)
						70.7127	-5.435	13.17	BT_2(3)
						70.8312	-5.537	13.18	BT_2(3)
						70.9497	-5.57	13.19	BT_2(3)
						71.0682	-5.784	13.2	BT_2(3)
						Hiatus			BT_2(3)
						107.374	-5.907	15.07	BT_2(3)
						107.386	-5.948	15.08	BT_2(3)
						107.397	-5.904	15.09	BT_2(3)
						107.409	-5.893	15.1	BT_2(3)
						107.42	-5.642	15.11	BT_2(3)
						107.432	-5.611	15.12	BT_2(3)
						107.443	-5.474	15.13	BT_2(3)
						107.455	-5.465	15.14	BT_2(3)
						107.467	-5.449	15.15	BT_2(3)
						107.478	-5.435	15.16	BT_2(3)
						107.49	-5.433	15.17	BT_2(3)
						107.501	-5.409	15.18	BT_2(3)
						107.513	-5.415	15.19	BT_2(3)
						107.524	-5.45	15.2	BT_2(3)
						107.536	-5.463	15.21	BT_2(3)
						107.547	-5.587	15.22	BT_2(3)
						107.559	-5.5	15.23	BT_2(3)
						107.57	-5.393	15.24	BT_2(3)
						107.582	-5.47	15.25	BT_2(3)
						107.593	-5.637	15.26	BT_2(3)
						107.605	-5.658	15.27	BT_2(3)
						107.617	-5.721	15.28	BT_2(3)
						107.628	-5.697	15.29	BT_2(3)
						107.64	-5.705	15.3	BT_2(3)
						107.651	-5.759	15.31	BT_2(3)
						107.663	-5.701	15.32	BT_2(3)
						107.674	-5.867	15.33	BT_2(3)
						107.686	-5.807	15.34	BT_2(3)
						107.697	-5.592	15.35	BT_2(3)
						107.709	-5.597	15.36	BT_2(3)
						107.72	-5.293	15.37	BT_2(3)
						107.732	-5.424	15.38	BT_2(3)
						107.743	-5.483	15.39	BT_2(3)
						107.755	-5.859	15.4	BT_2(3)
						107.767	-5.946	15.41	BT_2(3)
						107.778	-6.171	15.42	BT_2(3)
						107.79	-6.292	15.43	BT_2(3)
						107.801	-6.435	15.44	BT_2(3)
						107.813	-6.511	15.45	BT_2(3)
						107.824	-6.464	15.46	BT_2(3)
						107.836	-6.427	15.47	BT_2(3)
						107.847	-6.244	15.48	BT_2(3)
						107.859	-6.014	15.49	BT_2(3)
						107.87	-5.993	15.5	BT_2(3)
						107.882	-6.029	15.51	BT_2(3)
						107.893	-5.929	15.52	BT_2(3)
						107.905	-5.856	15.53	BT_2(3)
						107.916	-5.748	15.54	BT_2(3)
						107.928	-5.756	15.55	BT_2(3)
						107.94	-5.731	15.56	BT_2(3)
						107.951	-5.697	15.57	BT_2(3)
						107.963	-5.665	15.58	BT_2(3)
						107.974	-5.831	15.59	BT_2(3)
						107.986	-6.019	15.6	BT_2(3)
						107.997	-6.25	15.61	BT_2(3)
						108.009	-6.491	15.62	BT_2(3)
						108.02	-6.894	15.63	BT_2(3)
						108.032	-6.934	15.64	BT_2(3)
						108.043	-7.386	15.65	BT_2(3)
						108.055	-7.681	15.66	BT_2(3)
						108.066	-7.608	15.67	BT_2(3)
						108.078	-7.841	15.68	BT_2(3)
						108.09	-8.021	15.69	BT_2(3)
						108.101	-8.199	15.7	BT_2(3)
						108.113	-8.316	15.71	BT_2(3)
						108.124	-8.535	15.72	BT_2(3)
						108.136	-8.607	15.73	BT_2(3)
						108.147	-8.655	15.74	BT_2(3)
						108.159	-9.06	15.75	BT_2(3)
						108.17	-9.005	15.76	BT_2(3)
						108.182	-9.115	15.77	BT_2(3)
						108.193	-9.227	15.78	BT_2(3)
						108.205	-9.38	15.79	BT_2(3)
						108.216	-9.358	15.8	BT_2(3)
						108.228	-9.3	15.81	BT_2(3)
						108.24	-9.403	15.82	BT_2(3)
						108.251	-9.39	15.83	BT_2(3)
						108.263	-9.23	15.84	BT_2(3)
						108.274	-9.193	15.85	BT_2(3)
						108.286	-9.068	15.86	BT_2(3)
						108.297	-9.01	15.87	BT_2(3)
						108.309	-8.781	15.88	BT_2(3)
						108.32	-8.758	15.89	BT_2(3)
						108.332	-8.503	15.9	BT_2(3)
						108.343	-8.128	15.91	BT_2(3)
						108.355	-7.595	15.92	BT_2(3)
						108.366	-7.407	15.93	BT_2(3)
						108.378	-7.072	15.94	BT_2(3)
						108.39	-6.62	15.95	BT_2(3)
						108.401	-6.316	15.96	BT_2(3)
						108.413	-6.418	15.97	BT_2(3)
						108.424	-5.96	15.98	BT_2(3)
						108.436	-5.808	15.99	BT_2(3)
						108.447	-5.624	16	BT_2(3)
						108.459	-5.654	16.01	BT_2(3)
						108.47	-5.584	16.02	BT_2(3)
						108.482	-5.524	16.03	BT_2(3)
						108.493	-5.628	16.04	BT_2(3)
						108.505	-5.631	16.05	BT_2(3)
						108.516	-5.781	16.06	BT_2(3)
						108.528	-5.75	16.07	BT_2(3)
						108.539	-5.761	16.08	BT_2(3)
						108.551	-5.734	16.09	BT_2(3)
						108.563	-5.76	16.1	BT_2(3)
						108.574	-5.751	16.11	BT_2(3)
						108.586	-5.817	16.12	BT_2(3)
						108.597	-5.824	16.13	BT_2(3)
						108.609	-5.816	16.14	BT_2(3)
						108.62	-5.718	16.15	BT_2(3)
						108.632	-5.53	16.16	BT_2(3)
						108.643	-5.656	16.17	BT_2(3)
						108.655	-5.525	16.18	BT_2(3)
						108.666	-5.491	16.19	BT_2(3)
						108.678	-5.534	16.2	BT_2(3)
						108.689	-5.461	16.21	BT_2(3)
						108.701	-5.52	16.22	BT_2(3)
						108.713	-5.39	16.23	BT_2(3)
						108.724	-5.234	16.24	BT_2(3)
						108.736	-5.364	16.25	BT_2(3)
						108.747	-5.328	16.26	BT_2(3)
						108.759	-5.26	16.27	BT_2(3)
						108.77	-5.226	16.28	BT_2(3)
						108.782	-5.263	16.29	BT_2(3)
						108.793	-5.164	16.3	BT_2(3)
						108.805	-5.255	16.31	BT_2(3)
						108.816	-5.175	16.32	BT_2(3)
						108.828	-5.174	16.33	BT_2(3)
						108.839	-5.194	16.34	BT_2(3)
						108.851	-5.237	16.35	BT_2(3)
						108.863	-5.218	16.36	BT_2(3)
						108.874	-5.341	16.37	BT_2(3)
						108.886	-5.288	16.38	BT_2(3)
						108.897	-5.325	16.39	BT_2(3)
						108.909	-5.251	16.4	BT_2(3)
						108.92	-5.302	16.41	BT_2(3)
						108.932	-5.05	16.42	BT_2(3)
						108.943	-5.057	16.43	BT_2(3)
						108.955	-4.976	16.44	BT_2(3)
						108.966	-4.923	16.45	BT_2(3)
						108.978	-4.917	16.46	BT_2(3)
						108.989	-4.97	16.47	BT_2(3)
						109.001	-4.979	16.48	BT_2(3)
						109.013	-4.846	16.49	BT_2(3)
						109.024	-4.948	16.5	BT_2(3)
						109.036	-4.941	16.51	BT_2(3)
						109.047	-4.983	16.52	BT_2(3)
						109.059	-5.055	16.53	BT_2(3)
						109.07	-4.986	16.54	BT_2(3)
						109.082	-5.122	16.55	BT_2(3)
						109.093	-5.12	16.56	BT_2(3)
						109.105	-5.237	16.57	BT_2(3)
						109.116	-5.382	16.58	BT_2(3)
						109.128	-5.401	16.59	BT_2(3)
						109.139	-5.564	16.6	BT_2(3)
						109.151	-5.684	16.61	BT_2(3)
						109.162	-5.612	16.62	BT_2(3)
						109.174	-5.707	16.63	BT_2(3)
						109.186	-5.646	16.64	BT_2(3)
						109.197	-5.694	16.65	BT_2(3)
						109.209	-5.66	16.66	BT_2(3)
						109.22	-5.658	16.67	BT_2(3)
						109.232	-5.609	16.68	BT_2(3)
						109.243	-5.657	16.69	BT_2(3)
						109.255	-5.572	16.7	BT_2(3)
						109.266	-5.638	16.71	BT_2(3)
						109.278	-5.628	16.72	BT_2(3)
						109.289	-5.701	16.73	BT_2(3)
						109.301	-5.797	16.74	BT_2(3)
						109.312	-5.727	16.75	BT_2(3)
						109.324	-5.718	16.76	BT_2(3)
						109.336	-5.724	16.77	BT_2(3)
						109.347	-5.793	16.78	BT_2(3)
						109.359	-5.772	16.79	BT_2(3)
						109.37	-5.747	16.8	BT_2(3)
						109.382	-5.659	16.81	BT_2(3)
						109.393	-5.548	16.82	BT_2(3)
						109.405	-5.558	16.83	BT_2(3)
						109.416	-5.544	16.84	BT_2(3)
						109.428	-5.502	16.85	BT_2(3)
						109.439	-5.395	16.86	BT_2(3)
						109.451	-5.403	16.87	BT_2(3)
						109.462	-5.362	16.88	BT_2(3)
						109.474	-5.41	16.89	BT_2(3)
						109.486	-5.501	16.9	BT_2(3)
						109.497	-5.696	16.91	BT_2(3)
						109.509	-5.609	16.92	BT_2(3)
						109.52	-5.699	16.93	BT_2(3)
						109.532	-5.659	16.94	BT_2(3)
						109.543	-5.718	16.95	BT_2(3)
						109.555	-5.712	16.96	BT_2(3)
						109.566	-5.701	16.97	BT_2(3)
						109.578	-5.487	16.98	BT_2(3)
						109.589	-5.42	16.99	BT_2(3)
						109.601	-5.14	17	BT_2(3)
						109.612	-5.193	17.01	BT_2(3)
						109.624	-5.215	17.02	BT_2(3)
						109.636	-5.157	17.03	BT_2(3)
						109.647	-5.234	17.04	BT_2(3)
						109.659	-5.324	17.05	BT_2(3)
						109.67	-5.343	17.06	BT_2(3)
						109.682	-5.397	17.07	BT_2(3)
						109.693	-5.417	17.08	BT_2(3)
						109.705	-5.37	17.09	BT_2(3)
						109.716	-5.429	17.1	BT_2(3)
						109.728	-5.485	17.11	BT_2(3)
						109.739	-5.597	17.12	BT_2(3)
						109.751	-5.6	17.13	BT_2(3)
						109.762	-5.608	17.14	BT_2(3)
						109.774	-5.665	17.15	BT_2(3)
						109.785	-5.693	17.16	BT_2(3)
						109.797	-5.811	17.17	BT_2(3)
						109.809	-5.78	17.18	BT_2(3)
						109.82	-5.853	17.19	BT_2(3)
						109.832	-5.882	17.2	BT_2(3)
						109.843	-5.913	17.21	BT_2(3)
						109.855	-5.955	17.22	BT_2(3)
						109.866	-5.908	17.23	BT_2(3)
						109.878	-5.981	17.24	BT_2(3)
						109.889	-6.023	17.25	BT_2(3)
						109.901	-6.061	17.26	BT_2(3)
						109.912	-6.104	17.27	BT_2(3)
						109.924	-6.149	17.28	BT_2(3)
						109.935	-6.151	17.29	BT_2(3)
						109.947	-6.188	17.3	BT_2(3)
						109.959	-6.237	17.31	BT_2(3)
						109.97	-6.265	17.32	BT_2(3)
						109.982	-6.247	17.33	BT_2(3)
						109.993	-6.345	17.34	BT_2(3)
						110.005	-6.343	17.35	BT_2(3)
						110.016	-6.394	17.36	BT_2(3)
						110.028	-6.466	17.37	BT_2(3)
						110.039	-6.489	17.38	BT_2(3)
						110.051	-6.621	17.39	BT_2(3)
						110.062	-6.729	17.4	BT_2(3)
						110.074	-6.975	17.41	BT_2(3)
						110.085	-7.034	17.42	BT_2(3)
						110.097	-7.313	17.43	BT_2(3)
						110.109	-7.417	17.44	BT_2(3)
						110.12	-7.451	17.45	BT_2(3)
						110.132	-7.529	17.46	BT_2(3)
						110.143	-7.789	17.47	BT_2(3)
						110.155	-7.736	17.48	BT_2(3)
						110.166	-7.799	17.49	BT_2(3)
						110.178	-7.778	17.5	BT_2(3)
						110.189	-7.712	17.51	BT_2(3)
						110.201	-7.801	17.52	BT_2(3)
						110.212	-7.715	17.53	BT_2(3)
						110.224	-7.703	17.54	BT_2(3)
						110.235	-7.755	17.55	BT_2(3)
						110.247	-7.493	17.56	BT_2(3)
						110.259	-7.421	17.57	BT_2(3)
						110.27	-7.433	17.58	BT_2(3)
						110.282	-7.368	17.59	BT_2(3)
						110.293	-7.169	17.6	BT_2(3)
						110.305	-7.22	17.61	BT_2(3)
						110.316	-7.508	17.62	BT_2(3)
						110.328	-7.535	17.63	BT_2(3)
						110.339	-7.185	17.64	BT_2(3)
						110.351	-7.09	17.65	BT_2(3)
						110.362	-7.179	17.66	BT_2(3)
						110.374	-7.138	17.67	BT_2(3)
						110.385	-6.931	17.68	BT_2(3)
						110.397	-6.857	17.69	BT_2(3)
						110.408	-6.986	17.7	BT_2(3)
						110.42	-6.642	17.71	BT_2(3)
						110.432	-6.665	17.72	BT_2(3)
						110.443	-6.639	17.73	BT_2(3)
						110.455	-6.664	17.74	BT_2(3)
						110.466	-6.636	17.75	BT_2(3)
						110.478	-6.519	17.76	BT_2(3)
						110.489	-6.557	17.77	BT_2(3)
						110.501	-6.463	17.78	BT_2(3)
						110.512	-6.46	17.79	BT_2(3)
						110.524	-6.353	17.8	BT_2(3)
						110.535	-6.366	17.81	BT_2(3)
						110.547	-6.372	17.82	BT_2(3)
						110.558	-6.396	17.83	BT_2(3)
						110.57	-6.376	17.84	BT_2(3)
						110.582	-6.313	17.85	BT_2(3)
						110.593	-6.362	17.86	BT_2(3)
						110.605	-6.366	17.87	BT_2(3)
						110.616	-6.42	17.88	BT_2(3)
						110.628	-6.416	17.89	BT_2(3)
						110.639	-6.509	17.9	BT_2(3)
						110.664	-6.465	17.91	BT_2(3)
						110.69	-6.449	17.92	BT_2(3)
						110.715	-6.416	17.93	BT_2(3)
						110.741	-6.458	17.94	BT_2(3)
						110.766	-6.441	17.95	BT_2(3)
						110.792	-6.441	17.96	BT_2(3)
						110.817	-6.52	17.97	BT_2(3)
						110.843	-6.628	17.98	BT_2(3)
						110.869	-6.546	17.99	BT_2(3)
						110.894	-6.507	18	BT_2(3)
						110.92	-6.492	18.01	BT_2(3)
						110.945	-6.553	18.02	BT_2(3)
						110.971	-6.45	18.03	BT_2(3)
						110.996	-6.49	18.04	BT_2(3)
						111.022	-6.447	18.05	BT_2(3)
						111.029	-6.413	18.06	BT_2(3)
						111.036	-6.341	18.07	BT_2(3)
						111.042	-6.437	18.08	BT_2(3)
						111.049	-6.473	18.09	BT_2(3)
						111.056	-6.425	18.1	BT_2(3)
						111.062	-6.457	18.11	BT_2(3)
						111.069	-6.493	18.12	BT_2(3)
						111.075	-6.444	18.13	BT_2(3)
						111.082	-6.511	18.14	BT_2(3)
						111.088	-6.44	18.15	BT_2(3)
						111.095	-6.543	18.16	BT_2(3)
						111.101	-6.497	18.17	BT_2(3)
						111.108	-6.535	18.18	BT_2(3)
						111.114	-6.489	18.19	BT_2(3)
						111.121	-6.454	18.2	BT_2(3)
						111.127	-6.497	18.21	BT_2(3)
						111.134	-6.518	18.22	BT_2(3)
						111.14	-6.523	18.23	BT_2(3)
						111.147	-6.497	18.24	BT_2(3)
						111.153	-6.542	18.25	BT_2(3)
						111.16	-6.611	18.26	BT_2(3)
						111.166	-6.704	18.27	BT_2(3)
						111.173	-6.551	18.28	BT_2(3)
						111.18	-6.609	18.29	BT_2(3)
						111.186	-6.544	18.3	BT_2(3)
						111.193	-6.576	18.31	BT_2(3)
						111.199	-6.595	18.32	BT_2(3)
						111.206	-6.53	18.33	BT_2(3)
						111.212	-6.632	18.34	BT_2(3)
						111.219	-6.618	18.35	BT_2(3)
						111.225	-6.699	18.36	BT_2(3)
						111.232	-6.675	18.37	BT_2(3)
						111.238	-6.678	18.38	BT_2(3)
						111.245	-6.747	18.39	BT_2(3)
						111.251	-6.756	18.4	BT_2(3)
						111.258	-6.687	18.41	BT_2(3)
						111.264	-6.728	18.42	BT_2(3)
						111.271	-6.776	18.43	BT_2(3)
						111.277	-6.78	18.44	BT_2(3)
						111.284	-6.753	18.45	BT_2(3)
						111.29	-6.811	18.46	BT_2(3)
						111.297	-6.907	18.47	BT_2(3)
						111.303	-6.862	18.48	BT_2(3)
						111.31	-6.999	18.49	BT_2(3)
						111.317	-6.953	18.5	BT_2(3)
						111.323	-7.004	18.51	BT_2(3)
						111.33	-7.026	18.52	BT_2(3)
						111.336	-6.886	18.53	BT_2(3)
						111.343	-7.027	18.54	BT_2(3)
						111.349	-6.977	18.55	BT_2(3)
						111.356	-7.042	18.56	BT_2(3)
						111.362	-7.024	18.57	BT_2(3)
						111.369	-6.989	18.58	BT_2(3)
						111.375	-7.127	18.59	BT_2(3)
						111.382	-7.159	18.6	BT_2(3)
						111.388	-7.262	18.61	BT_2(3)
						111.395	-7.14	18.62	BT_2(3)
						111.401	-7.151	18.63	BT_2(3)
						111.408	-7.158	18.64	BT_2(3)
						111.414	-7.24	18.65	BT_2(3)
						111.421	-7.155	18.66	BT_2(3)
						111.427	-7.155	18.67	BT_2(3)
						111.434	-7.182	18.68	BT_2(3)
						111.441	-7.083	18.69	BT_2(3)
						111.447	-7.187	18.7	BT_2(3)
						111.454	-7.242	18.71	BT_2(3)
						111.46	-7.218	18.72	BT_2(3)
						111.467	-7.278	18.73	BT_2(3)
						111.473	-7.255	18.74	BT_2(3)
						111.48	-7.25	18.75	BT_2(3)
						111.486	-7.184	18.76	BT_2(3)
						111.493	-7.149	18.77	BT_2(3)
						111.499	-7.201	18.78	BT_2(3)
						111.506	-7.248	18.79	BT_2(3)
						111.512	-7.191	18.8	BT_2(3)
						111.519	-7.285	18.81	BT_2(3)
						111.525	-7.325	18.82	BT_2(3)
						111.532	-7.349	18.83	BT_2(3)
						111.538	-7.269	18.84	BT_2(3)
						111.545	-7.143	18.85	BT_2(3)
						111.551	-7.217	18.86	BT_2(3)
						111.558	-7.229	18.87	BT_2(3)
						111.565	-7.204	18.88	BT_2(3)
						111.571	-7.078	18.89	BT_2(3)
						111.578	-7.036	18.9	BT_2(3)
						111.584	-7.092	18.91	BT_2(3)
						111.591	-7.004	18.92	BT_2(3)
						111.597	-7.08	18.93	BT_2(3)
						111.604	-7.078	18.94	BT_2(3)
						111.61	-6.904	18.95	BT_2(3)
						111.617	-6.951	18.96	BT_2(3)
						111.623	-6.978	18.97	BT_2(3)
						111.63	-6.89	18.98	BT_2(3)
						111.636	-6.887	18.99	BT_2(3)
						111.643	-7.081	19	BT_2(3)
						111.649	-7.126	19.01	BT_2(3)
						111.656	-7.261	19.02	BT_2(3)
						111.662	-7.291	19.03	BT_2(3)
						111.669	-7.452	19.04	BT_2(3)
						111.675	-7.453	19.05	BT_2(3)
						111.682	-7.595	19.06	BT_2(3)
						111.689	-7.57	19.07	BT_2(3)
						111.695	-7.485	19.08	BT_2(3)
						111.702	-7.525	19.09	BT_2(3)
						111.708	-7.46	19.1	BT_2(3)
						111.715	-7.415	19.11	BT_2(3)
						111.721	-7.415	19.12	BT_2(3)
						111.728	-7.273	19.13	BT_2(3)
						111.734	-7.297	19.14	BT_2(3)
						111.741	-7.251	19.15	BT_2(3)
						111.747	-7.091	19.16	BT_2(3)
						111.754	-6.957	19.17	BT_2(3)
						111.76	-6.826	19.18	BT_2(3)
						111.767	-6.695	19.19	BT_2(3)
						111.773	-6.621	19.2	BT_2(3)
						111.78	-6.712	19.21	BT_2(3)
						111.786	-6.578	19.22	BT_2(3)
						111.793	-6.765	19.23	BT_2(3)
						111.799	-6.856	19.24	BT_2(3)
						111.806	-6.976	19.25	BT_2(3)
						111.812	-7.033	19.26	BT_2(3)
						111.819	-7.123	19.27	BT_2(3)
						111.826	-7.174	19.28	BT_2(3)
						111.832	-6.975	19.29	BT_2(3)
						111.839	-6.954	19.3	BT_2(3)
						111.845	-6.897	19.31	BT_2(3)
						111.852	-6.811	19.32	BT_2(3)
						111.858	-6.918	19.33	BT_2(3)
						111.865	-6.729	19.34	BT_2(3)
						111.871	-6.625	19.35	BT_2(3)
						111.878	-6.653	19.36	BT_2(3)
						111.884	-6.689	19.37	BT_2(3)
						111.891	-6.675	19.38	BT_2(3)
						111.897	-6.678	19.39	BT_2(3)
						111.904	-6.752	19.4	BT_2(3)
						111.91	-6.826	19.41	BT_2(3)
						111.917	-6.767	19.42	BT_2(3)
						111.923	-6.929	19.43	BT_2(3)
						111.93	-7.045	19.44	BT_2(3)
						111.936	-7.073	19.45	BT_2(3)
						111.943	-7.046	19.46	BT_2(3)
						111.95	-7.033	19.47	BT_2(3)
						111.956	-6.825	19.48	BT_2(3)
						111.963	-6.803	19.49	BT_2(3)
						111.969	-6.54	19.5	BT_2(3)
						112.154	-6.75	19.51	BT_2(3)
						112.334	-7.19	19.52	BT_2(3)
						112.513	-7.24	19.53	BT_2(3)
						112.692	-7.82	19.54	BT_2(3)
						112.872	-7.79	19.55	BT_2(3)
						113.051	-7.43	19.56	BT_2(3)
						113.23	-7.01	19.57	BT_2(3)
						113.41	-6.85	19.58	BT_2(3)
						113.589	-6.82	19.59	BT_2(3)
						113.853	-6.74	19.6	BT_2(3)
						114.126	-6.73	19.61	BT_2(3)
						114.399	-6.91	19.62	BT_2(3)
						114.673	-6.6	19.63	BT_2(3)
						114.946	-6.99	19.64	BT_2(3)
						115.219	-6.91	19.65	BT_2(3)
						115.492	-6.78	19.66	BT_2(3)
						115.765	-6.84	19.67	BT_2(3)
						116.039	-7.72	19.68	BT_2(3)
						116.312	-7.58	19.69	BT_2(3)
						116.585	-7.28	19.7	BT_2(3)
						116.858	-6.91	19.71	BT_2(3)
						117.131	-6.7	19.72	BT_2(3)
						117.405	-6.52	19.73	BT_2(3)
						117.678	-6.69	19.74	BT_2(3)
						118.268	-6.94921	0.01	BT_5
						118.604	-7.53681	0.02	BT_5
						118.939	-7.81518	0.03	BT_5
						119.275	-7.97432	0.04	BT_5
						119.61	-7.69268	0.05	BT_5
						119.946	-9.19634	0.06	BT_5
						120.281	-9.14283	0.07	BT_5
						120.617	-9.01724	0.08	BT_5
						120.952	-9.34591	0.09	BT_5
						121.288	-9.58193	0.1	BT_5
						121.623	-9.73496	0.11	BT_5
						121.959	-9.79843	0.12	BT_5
						122.294	-9.69096	0.13	BT_5
						122.63	-9.39624	0.14	BT_5
						122.965	-9.67828	0.15	BT_5
						123.3	-9.74464	0.16	BT_5
						123.636	-9.57778	0.17	BT_5
						123.971	-9.4943	0.18	BT_5
						124.307	-9.9901	0.19	BT_5
						124.642	-8.74007	0.2	BT_5
						124.978	-8.80046	0.21	BT_5
						125.313	-9.23659	0.22	BT_5
						125.649	-9.10797	0.23	BT_5
						125.984	-9.25272	0.24	BT_5
						126.32	-9.27034	0.25	BT_5
						126.655	-9.18445	0.26	BT_5
						126.991	-9.32962	0.27	BT_5
						127.326	-9.38338	0.28	BT_5
						127.662	-9.34839	0.29	BT_5
						127.997	-9.28076	0.3	BT_5
						128.333	-9.00269	0.31	BT_5
						128.668	-8.43777	0.32	BT_5
						129.003	-7.37991	0.33	BT_5
						129.339	-6.64663	0.34	BT_5
						129.399	-6.0691	0.35	BT_5
						129.459	-6.19897	0.36	BT_5
						129.518	-5.97733	0.37	BT_5
						129.578	-6.12264	0.38	BT_5
						129.637	-6.02952	0.39	BT_5
						129.697	-5.66482	0.4	BT_5
						129.757	-5.45563	0.41	BT_5
						129.816	-5.73495	0.42	BT_5
						129.876	-6.03802	0.43	BT_5
						129.935	-6.30853	0.44	BT_5
						129.995	-6.42633	0.45	BT_5
						130.054	-6.63572	0.46	BT_5
						130.114	-5.99699	0.47	BT_5
						130.174	-5.82183	0.48	BT_5
						130.233	-6.13244	0.49	BT_5
						130.293	-5.87519	0.5	BT_5
						130.352	-5.35423	0.51	BT_5
						130.412	-5.63603	0.52	BT_5
						130.472	-5.53915	0.53	BT_5
						130.531	-5.71934	0.54	BT_5
						130.591	-5.72475	0.55	BT_5
						130.65	-5.93482	0.56	BT_5
						130.71	-6.4059	0.57	BT_5
						130.77	-6.27793	0.58	BT_5
						130.829	-5.76772	0.59	BT_5
						130.889	-5.53302	0.6	BT_5
						130.948	-5.51647	0.61	BT_5
						131.008	-5.14647	0.62	BT_5
						131.067	-4.55537	0.63	BT_5
						131.127	-4.54375	0.64	BT_5
						131.187	-4.62418	0.65	BT_5
						131.246	-4.96107	0.66	BT_5
						131.306	-4.9741	0.67	BT_5
						131.365	-5.0407	0.68	BT_5
						131.425	-5.12466	0.69	BT_5
						131.485	-5.13444	0.7	BT_5
						131.544	-5.28258	0.71	BT_5
						131.604	-5.07111	0.72	BT_5
						131.663	-5.26072	0.73	BT_5
						131.723	-5.0245	0.74	BT_5
						131.782	-4.73991	0.75	BT_5
						131.842	-4.66176	0.76	BT_5
						131.902	-4.73971	0.77	BT_5
						131.961	-4.70093	0.78	BT_5
						132.021	-4.04074	0.79	BT_5
						132.08	-4.18074	0.8	BT_5
						132.14	-3.7912	0.81	BT_5
